# Supplementary material for: trans-Bis[4-amino-N-(pyrimidin-2-yl)benzene­sulfonamidato]dipyridine­cobalt(II) hemihydrate
Source: Acta Crystallogr Sect E Struct Rep Online. 2010 Apr 21;66(Pt 5):m548. doi: 10.1107/S1600536810013802 (PMC2979022; doi:10.1107/S1600536810013802)
Supplement: Supplementary file 2 [file e-66-0m548-Isup2.hkl]

# 
# h,k,l, Fc-squared, Fo-squared, sigma(Fo-squared) and status flag 
# 
data_I
_shelx_title '  _040313a' 
_shelx_refln_list_code          4 
_shelx_F_calc_maximum      968.24 
_exptl_crystal_F_000      2992.00 
_reflns_d_resolution_high  0.7700 
 
loop_ 
 _symmetry_equiv_pos_as_xyz 
 'x, y, z' 
 '-x, y, -z+1/2' 
 'x+1/2, y+1/2, z' 
 '-x+1/2, y+1/2, -z+1/2' 
 '-x, -y, -z' 
 'x, -y, z-1/2' 
 '-x+1/2, -y+1/2, -z' 
 'x+1/2, -y+1/2, z-1/2' 
 
_cell_length_a    39.6178 
_cell_length_b    11.2407 
_cell_length_c    14.5673 
_cell_angle_alpha  90.000 
_cell_angle_beta  104.648 
_cell_angle_gamma  90.000 
 
_shelx_F_squared_multiplier     1.000 
 
loop_ 
 _refln_index_h 
 _refln_index_k 
 _refln_index_l 
 _refln_F_squared_calc 
 _refln_F_squared_meas 
 _refln_F_squared_sigma 
 _refln_observed_status 
   6   0   0     4218.87     3951.74     83.33 o 
   8   0   0   444255.66   386276.03  14859.99 o 
  10   0   0     4348.46     5318.83    163.87 o 
  12   0   0     3820.02     3447.41    120.28 o 
  14   0   0    15161.35    15289.09    245.28 o 
  16   0   0      866.84     2120.23    137.27 o 
  18   0   0      158.12      252.01     70.57 o 
  20   0   0    51652.16    51409.91   1164.40 o 
  22   0   0     7825.46     7847.96    245.06 o 
  24   0   0    14613.82    14809.36    442.83 o 
  26   0   0    16694.33    16981.09    379.99 o 
  28   0   0       31.21      129.39    142.36 o 
  30   0   0       17.99      126.29    117.60 o 
  32   0   0    23478.67    24003.34   1146.53 o 
  34   0   0     4615.87     4611.05    432.37 o 
  36   0   0    15394.75    16720.52    833.67 o 
  38   0   0      335.38      427.88    154.26 o 
  40   0   0      553.75      564.21    228.23 o 
  42   0   0        7.29     -173.53    174.74 o 
  44   0   0       45.12      289.41    118.68 o 
  46   0   0     2654.57     2243.92    337.76 o 
  48   0   0     1827.74     1936.20    446.01 o 
   5   1   0    14978.64    14367.87    115.85 o 
   7   1   0    29230.22    27713.66    234.29 o 
   9   1   0      746.13      908.17     92.33 o 
  11   1   0      797.42      737.37     75.58 o 
  13   1   0      596.50      536.44     66.17 o 
  15   1   0     5100.12     4352.93    113.70 o 
  17   1   0     1238.46     1622.91     84.89 o 
  19   1   0    28526.75    28861.01    267.94 o 
  21   1   0    38291.38    39117.05    363.03 o 
  23   1   0     8849.21     8187.60    185.32 o 
  25   1   0     8281.11     8518.68    226.79 o 
  27   1   0     4412.76     4443.01    182.88 o 
  29   1   0     8734.72     8775.07    201.09 o 
  31   1   0      559.79      418.69     79.04 o 
  33   1   0    20226.88    19894.11    403.79 o 
  35   1   0      771.53      846.23    148.84 o 
  37   1   0     1977.07     2268.67    320.76 o 
  39   1   0       27.76      171.38     89.57 o 
  41   1   0      389.68      585.89    108.63 o 
  43   1   0     1402.22     1431.10    176.40 o 
  45   1   0      849.28      854.21    132.27 o 
  47   1   0       98.21      167.06     98.15 o 
  49   1   0      490.18      445.21    110.53 o 
   0   2   0     6808.42     6607.83    145.45 o 
   2   2   0      831.63      658.61     41.75 o 
   4   2   0     4398.95     4409.30     60.75 o 
   6   2   0       96.45      247.84     46.78 o 
   8   2   0   151219.25   146957.78    537.09 o 
  10   2   0      806.82      739.96     75.05 o 
  12   2   0    30552.71    28117.07    317.92 o 
  14   2   0      767.67      565.82     64.49 o 
  16   2   0     1012.32      741.34     62.42 o 
  18   2   0     4855.56     5150.53    146.15 o 
  20   2   0    21095.21    21374.92    255.52 o 
  22   2   0     5550.19     5614.73    151.82 o 
  24   2   0    37157.11    39539.50    426.33 o 
  26   2   0        0.54      -26.49     75.29 o 
  28   2   0    32249.76    32214.31    518.99 o 
  30   2   0     1633.35     1696.72    135.66 o 
  32   2   0       98.59      148.95    112.24 o 
  34   2   0     1235.51      964.94    181.93 o 
  36   2   0      509.77      406.76    112.70 o 
  38   2   0     4112.40     4140.72    241.96 o 
  40   2   0     4353.62     4074.41    271.17 o 
  42   2   0      371.84      394.35    100.23 o 
  44   2   0     5587.14     5974.69    309.43 o 
  46   2   0      396.26      331.51     75.16 o 
  48   2   0     3805.28     3954.31    414.91 o 
   1   3   0    11050.28    10979.18    213.34 o 
   3   3   0      426.37      602.63     45.12 o 
   5   3   0       42.74      133.11     32.16 o 
   7   3   0    24338.69    23229.20    174.59 o 
   9   3   0     6421.48     5517.47    107.34 o 
  11   3   0     9415.39     8427.49    146.70 o 
  13   3   0    32461.46    32625.70    259.38 o 
  15   3   0    29486.41    32485.62    320.13 o 
  17   3   0    18171.86    17813.52    331.44 o 
  19   3   0      395.40      308.34     50.25 o 
  21   3   0     2588.36     2813.99    113.54 o 
  23   3   0       50.72      157.47     72.91 o 
  25   3   0    12124.75    12325.97    220.82 o 
  27   3   0     9150.22     9153.95    209.13 o 
  29   3   0    17606.71    17812.00    293.20 o 
  31   3   0     2846.92     2892.34    211.74 o 
  33   3   0     3556.25     3580.76    249.44 o 
  35   3   0      777.61     1019.63    141.94 o 
  37   3   0      565.95      574.80    131.28 o 
  39   3   0      788.52     1038.99    166.12 o 
  41   3   0      480.85      441.51    102.86 o 
  43   3   0     1739.63     1914.39    236.75 o 
  45   3   0      237.12      217.63    101.52 o 
  47   3   0      614.85      475.32    103.61 o 
   0   4   0    52095.01    50264.85   1298.99 o 
   2   4   0     2953.14     2817.26     83.06 o 
   4   4   0    34322.07    33747.24    194.26 o 
   6   4   0      238.42      215.57     30.37 o 
   8   4   0     4764.96     4575.63     77.17 o 
  10   4   0      277.57      122.10     61.33 o 
  12   4   0     3278.11     3015.50     95.00 o 
  14   4   0     2667.90     2455.85     83.11 o 
  16   4   0    17381.28    16811.93    313.43 o 
  18   4   0      364.20      398.67     47.86 o 
  20   4   0    23258.31    24260.09    274.53 o 
  22   4   0     1544.89     1652.49     97.14 o 
  24   4   0      566.80      679.28     70.82 o 
  26   4   0     1898.96     1809.83    115.29 o 
  28   4   0     6451.82     6654.61    192.10 o 
  30   4   0      259.47      334.61     83.69 o 
  32   4   0     5621.19     5922.53    207.53 o 
  34   4   0      601.56      462.30    103.76 o 
  36   4   0     8676.94     8750.58    390.87 o 
  38   4   0        0.50      121.47    102.51 o 
  40   4   0     3063.35     2563.57    219.29 o 
  42   4   0       48.82      250.50     94.85 o 
  44   4   0        8.48      245.03     78.32 o 
  46   4   0      432.48      456.73    114.35 o 
   1   5   0    17414.27    16033.34    302.21 o 
   3   5   0      319.87      249.35     56.57 o 
   5   5   0    13418.21    12305.22    166.37 o 
   7   5   0      747.55      785.11     44.88 o 
   9   5   0    19949.55    20991.98    230.37 o 
  11   5   0     5302.78     5251.10    113.42 o 
  13   5   0     5939.16     6146.53    126.81 o 
  15   5   0    12163.08    10917.83    176.74 o 
  17   5   0     5019.74     4487.39    122.03 o 
  19   5   0     1152.55     1210.42    113.19 o 
  21   5   0     7323.85     6941.96    182.27 o 
  23   5   0     2351.93     2432.54    126.84 o 
  25   5   0     2642.68     2719.31    125.38 o 
  27   5   0      586.92      645.10     84.29 o 
  29   5   0      231.67      236.24     51.56 o 
  31   5   0     3477.99     3400.51    176.55 o 
  33   5   0      299.96      270.91    119.94 o 
  35   5   0     4135.01     4178.96    341.34 o 
  37   5   0     2584.91     2849.68    290.52 o 
  39   5   0       24.61      103.09     95.71 o 
  41   5   0     2631.97     2837.31    220.84 o 
  43   5   0        5.50      125.30    114.70 o 
  45   5   0      196.33      295.73    101.16 o 
   0   6   0      343.43      268.97     88.51 o 
   2   6   0      478.33      505.95     83.92 o 
   4   6   0    12867.72    12735.07    196.34 o 
   6   6   0      189.53       82.56     41.54 o 
   8   6   0    30250.04    30192.25    266.40 o 
  10   6   0      561.03      505.23     48.73 o 
  12   6   0    11915.42    11369.35    198.84 o 
  14   6   0      558.97      537.17     53.93 o 
  16   6   0     8025.75     8447.53    174.16 o 
  18   6   0      460.67      398.00     55.32 o 
  20   6   0      474.99      650.68     65.86 o 
  22   6   0      726.82      809.50     82.24 o 
  24   6   0     8671.72     9003.48    268.43 o 
  26   6   0      897.25      807.81     89.92 o 
  28   6   0    16926.89    17401.42    274.30 o 
  30   6   0      318.59      267.24     60.01 o 
  32   6   0      449.60      254.37     67.75 o 
  34   6   0      366.90      316.96     80.01 o 
  36   6   0      148.69      210.49     86.33 o 
  38   6   0     1691.11     1591.14    167.17 o 
  40   6   0     1292.24      755.24    133.38 o 
  42   6   0     1736.94     1764.39    274.34 o 
  44   6   0     1060.70     1059.12    178.49 o 
   1   7   0     6646.02     6973.99    203.43 o 
   3   7   0    34402.25    36068.46    487.20 o 
   5   7   0     1439.98     1591.17     74.48 o 
   7   7   0    53354.91    56626.63    558.41 o 
   9   7   0     6026.13     6169.61    150.92 o 
  11   7   0       13.93      132.21     43.28 o 
  13   7   0     1034.07      971.61     66.98 o 
  15   7   0       25.89       76.38     49.15 o 
  17   7   0      678.13      658.52     58.19 o 
  19   7   0      431.16      377.96     55.48 o 
  21   7   0      296.20      182.85     60.66 o 
  23   7   0     1336.07     1342.29     99.61 o 
  25   7   0     8686.00     8638.42    245.58 o 
  27   7   0    13460.14    13258.69    303.24 o 
  29   7   0    20574.09    20206.18    503.70 o 
  31   7   0       47.38       75.67     55.25 o 
  33   7   0      972.45      869.07    166.66 o 
  35   7   0      195.18      268.33    146.54 o 
  37   7   0      124.35      368.11     87.43 o 
  39   7   0      647.84      540.46    118.01 o 
  41   7   0        3.31      108.93     76.21 o 
  43   7   0       73.74      169.20    158.03 o 
   0   8   0    47534.93    50209.79   1400.31 o 
   2   8   0     4953.18     5146.02    197.10 o 
   4   8   0    18516.63    18501.10    364.31 o 
   6   8   0     2786.49     2588.24    108.03 o 
   8   8   0      655.86      604.65     73.26 o 
  10   8   0     5229.72     5495.28    171.38 o 
  12   8   0     1070.52     1065.79     71.59 o 
  14   8   0      713.37      686.72     58.67 o 
  16   8   0     1443.53     1474.40     87.32 o 
  18   8   0       28.70       85.57     53.08 o 
  20   8   0      664.10      578.63     62.68 o 
  22   8   0       51.24      141.97     72.19 o 
  24   8   0      989.82      720.91     92.00 o 
  26   8   0      998.52     1077.13     98.62 o 
  28   8   0     2038.92     2011.45    153.45 o 
  30   8   0     1582.01     1880.56    182.32 o 
  32   8   0     1351.27     1051.50    143.19 o 
  34   8   0       51.96      -30.28    164.67 o 
  36   8   0     3071.64     3105.90    261.88 o 
  38   8   0     2944.87     2946.33    256.43 o 
  40   8   0      244.90      167.15     78.10 o 
   1   9   0     5767.28     5431.40    286.37 o 
   3   9   0        3.94       38.25    103.11 o 
   5   9   0     1425.75     1303.70    139.51 o 
   7   9   0     2940.48     2849.99    129.37 o 
   9   9   0      106.83       82.96     43.90 o 
  11   9   0     3355.64     3392.77    229.51 o 
  13   9   0      924.79      834.96     75.24 o 
  15   9   0     8054.53     8213.62    157.46 o 
  17   9   0      328.19      367.21     52.69 o 
  19   9   0      515.93      390.70     72.72 o 
  21   9   0     5726.72     5991.71    186.80 o 
  23   9   0       99.20       72.53     54.21 o 
  25   9   0     1087.29     1044.72    112.86 o 
  27   9   0      196.09      223.57     60.44 o 
  29   9   0        7.89      181.45     63.87 o 
  31   9   0       34.34       53.03     81.04 o 
  33   9   0      840.99      484.22    105.86 o 
  35   9   0     3356.59     3439.54    227.22 o 
  37   9   0      961.47      827.70    153.59 o 
  39   9   0     1440.15      998.00    328.65 o 
   0  10   0       89.51      130.67     72.25 o 
   2  10   0      785.88      591.77    104.88 o 
   4  10   0      298.98      380.43     80.52 o 
   6  10   0     1039.11     1285.11    146.38 o 
   8  10   0     5646.93     5725.68    231.55 o 
  10  10   0     1830.41     1940.21     91.59 o 
  12  10   0       49.69      194.82     92.26 o 
  14  10   0     2168.01     2080.80    197.32 o 
  16  10   0       53.03      164.84     63.81 o 
  18  10   0      685.07      797.00     81.94 o 
  20  10   0     4217.99     4156.29    204.46 o 
  22  10   0     2774.77     2737.61    148.84 o 
  24  10   0      830.56      887.97    122.21 o 
  26  10   0     1540.43     1488.49    144.98 o 
  28  10   0       33.92       87.05    111.47 o 
  30  10   0      386.33      501.60    124.82 o 
  32  10   0       91.72      170.18     76.85 o 
  34  10   0      620.58      425.05    109.59 o 
  36  10   0      119.36      263.01     86.28 o 
   1  11   0      949.69      683.01    179.47 o 
   3  11   0       17.84      184.63     89.28 o 
   5  11   0      291.34      243.65     60.95 o 
   7  11   0     5926.04     6018.26    332.20 o 
   9  11   0      638.80      553.05    113.06 o 
  11  11   0      444.47      622.07    162.18 o 
  13  11   0     7526.29     7756.87    348.13 o 
  15  11   0        1.18       71.36     69.33 o 
  17  11   0      634.14      439.82    133.98 o 
  19  11   0       72.04       90.56    102.23 o 
  21  11   0     2336.77     2018.49    224.52 o 
  23  11   0        5.67      216.87    108.06 o 
  25  11   0     1642.39     1115.35    241.66 o 
  27  11   0        6.31      100.42     76.24 o 
  29  11   0     1117.80     1082.06    276.02 o 
  31  11   0       25.74      298.67    171.30 o 
   0  12   0      801.87      689.17    317.60 o 
   2  12   0      768.47     1643.91    405.72 o 
   4  12   0     1035.88     1266.96    305.67 o 
   6  12   0      303.21      393.24    144.63 o 
   8  12   0      204.47       26.09    292.88 o 
  10  12   0        2.39      525.18    257.11 o 
  12  12   0     1082.88      623.27    197.62 o 
  14  12   0      761.06      795.42    213.74 o 
  16  12   0      811.50      511.56    186.03 o 
  18  12   0       64.12      216.33    111.51 o 
  20  12   0     1398.81     1236.84    529.99 o 
  22  12   0     1940.09     1601.47    357.18 o 
  24  12   0      568.39      454.70    192.79 o 
  26  12   0      102.01      451.69    138.74 o 
  28  12   0      353.12      353.73    134.12 o 
   1  13   0      888.88      759.75    420.86 o 
   3  13   0        4.79       87.83     97.86 o 
   5  13   0      215.05      401.38    174.75 o 
   7  13   0       46.61      395.39    164.66 o 
   9  13   0      126.54       89.10    134.13 o 
  11  13   0      168.57      247.18    101.14 o 
  13  13   0      819.83      679.10    178.99 o 
  15  13   0       94.36      119.25    311.82 o 
  17  13   0        0.34      222.37    121.96 o 
  19  13   0        0.25      319.63    365.51 o 
  21  13   0      481.27      330.88    128.16 o 
   0  14   0       13.94      358.69    214.76 o 
   2  14   0       70.65      214.58    239.38 o 
   4  14   0      311.23      236.64    140.17 o 
   6  14   0      409.96      605.11    195.48 o 
   8  14   0       52.70      254.41    138.02 o 
  10  14   0     1455.43      870.58    216.30 o 
  12  14   0       25.32      141.97    284.74 o 
  14  14   0     2018.16     1439.32    357.56 o 
 -49   1   1      831.59      730.22    137.91 o 
 -47   1   1      452.87      526.42    116.92 o 
 -45   1   1      182.46      225.51    117.65 o 
 -43   1   1      205.05      342.50     89.17 o 
 -41   1   1     1576.36     1684.19    236.37 o 
 -39   1   1     2871.64     2780.57    228.56 o 
 -37   1   1     4701.43     4534.68    274.32 o 
 -35   1   1      113.70      126.09    136.98 o 
 -33   1   1     7231.02     7394.49    227.47 o 
 -31   1   1     2235.09     2190.31    138.95 o 
 -29   1   1    16636.68    16589.61    312.07 o 
 -27   1   1     5268.06     5107.87    176.51 o 
 -25   1   1    24120.93    26077.90    304.16 o 
 -23   1   1     3622.67     3867.52    125.91 o 
 -21   1   1     3713.85     3646.75    115.64 o 
 -19   1   1     1596.59     1708.83     93.11 o 
 -17   1   1    11940.96    12614.70    189.72 o 
 -15   1   1     1413.78     1442.96     88.84 o 
 -13   1   1     2468.26     1801.88     89.80 o 
 -11   1   1      533.50      689.60     71.13 o 
  -9   1   1     2481.79     2714.28    105.92 o 
  -7   1   1     1088.26      770.67     49.08 o 
  -5   1   1    44324.23    45179.90    198.31 o 
   3   1   1   116742.42   113860.99    533.54 o 
   5   1   1     2039.47     1698.17     48.69 o 
   7   1   1     2100.03     2791.92     83.63 o 
   9   1   1    33607.25    33305.20    200.36 o 
  11   1   1     1051.14     1259.65    104.91 o 
  13   1   1     1579.28     1735.22     80.43 o 
  15   1   1     2565.30     2093.90     88.97 o 
  17   1   1     2845.44     3046.69    112.04 o 
  19   1   1     3937.03     4220.80    129.88 o 
  21   1   1       29.55       79.07     79.57 o 
  23   1   1    13561.11    13611.33    207.11 o 
  25   1   1       18.84       91.63     59.32 o 
  27   1   1      838.77      749.33     80.90 o 
  29   1   1    17759.13    17517.31    297.16 o 
  31   1   1    11431.50    11246.73    323.89 o 
  33   1   1     3107.75     3231.49    224.40 o 
  35   1   1      390.06      293.97    130.99 o 
  37   1   1     3218.56     2974.60    246.81 o 
  39   1   1      182.96      272.44     91.81 o 
  41   1   1     1610.65     1773.88    187.24 o 
  43   1   1       16.29       -4.90    124.31 o 
  45   1   1       20.35      231.09     86.03 o 
  47   1   1       19.15      217.42     78.92 o 
 -48   2   1        5.35      172.86     78.15 o 
 -46   2   1      213.83      342.88     91.65 o 
 -44   2   1        6.98      163.56    102.21 o 
 -42   2   1        1.58      130.00     77.33 o 
 -40   2   1     2027.06     1661.53    171.49 o 
 -38   2   1      902.32      567.22    127.43 o 
 -36   2   1      264.05      276.64    111.43 o 
 -34   2   1     1379.90     1393.45    138.17 o 
 -32   2   1     2580.63     2310.00    153.63 o 
 -30   2   1      705.20      702.58     80.19 o 
 -28   2   1        3.90       32.86    120.71 o 
 -26   2   1    11874.21    12519.88    235.17 o 
 -24   2   1     1959.40     2051.09    108.86 o 
 -22   2   1     1199.54      903.77     72.84 o 
 -20   2   1      231.39      406.74     54.28 o 
 -18   2   1       90.50      187.27     55.11 o 
 -16   2   1    12971.83    13148.77    192.09 o 
 -14   2   1     8587.14     9637.82    174.23 o 
 -12   2   1    17629.11    16338.84    159.08 o 
 -10   2   1    42744.81    43177.61    228.22 o 
  -8   2   1    17945.55    18912.14    168.02 o 
  -6   2   1     2483.18     2624.27     75.82 o 
  -4   2   1     8375.08     8022.83    105.85 o 
  -2   2   1      458.85      419.73     32.26 o 
   0   2   1     3211.25     3133.14     71.69 o 
   2   2   1    15165.33    14627.01    109.76 o 
   4   2   1     2591.07     2830.20     62.69 o 
   6   2   1    12739.88    13428.41    146.82 o 
   8   2   1     6182.52     5896.37    113.13 o 
  10   2   1    53526.60    51687.46    368.24 o 
  12   2   1    13662.66    13043.56    153.03 o 
  14   2   1      658.83      682.62     68.69 o 
  16   2   1    16268.09    17620.68    237.70 o 
  18   2   1      807.04      831.56     77.77 o 
  20   2   1      784.76      717.79     75.54 o 
  22   2   1      312.52      540.10     69.32 o 
  24   2   1    11573.41    12774.52    227.13 o 
  26   2   1      586.92      511.76     75.00 o 
  28   2   1        2.26      168.15     53.95 o 
  30   2   1       37.18      184.54     62.76 o 
  32   2   1     1323.38     1258.76    202.72 o 
  34   2   1     1338.68     1349.22    139.57 o 
  36   2   1      576.16      358.23    102.59 o 
  38   2   1      143.42      215.07     85.73 o 
  40   2   1      460.15      473.07     95.01 o 
  42   2   1      119.58      119.49     82.00 o 
  44   2   1       12.91      324.77     83.35 o 
  46   2   1      177.78      245.03    183.25 o 
  48   2   1      190.20       72.39    172.69 o 
 -49   3   1      379.00      364.47     92.90 o 
 -47   3   1      369.48      318.09    129.49 o 
 -45   3   1      585.02      519.75    116.52 o 
 -43   3   1      196.01      278.64     99.42 o 
 -41   3   1     3203.30     2979.10    241.58 o 
 -39   3   1     2388.63     3149.75    253.63 o 
 -37   3   1     3407.47     3060.35    199.22 o 
 -35   3   1     2250.06     2045.39    159.26 o 
 -33   3   1      461.02      490.83    103.84 o 
 -31   3   1      593.73      555.62     67.72 o 
 -29   3   1     8216.03     8112.75    190.76 o 
 -27   3   1     2790.17     2925.20    140.69 o 
 -25   3   1       84.73       89.32     67.05 o 
 -23   3   1    14067.93    15385.26    218.75 o 
 -21   3   1     9823.21     9707.85    182.39 o 
 -19   3   1     2373.63     2658.85     95.44 o 
 -17   3   1    11897.27    12358.27    190.03 o 
 -15   3   1     1370.27     1631.30    103.46 o 
 -13   3   1     4979.45     4287.90    105.16 o 
 -11   3   1      457.69      354.95     44.85 o 
  -9   3   1    24956.12    25777.66    248.16 o 
  -7   3   1     1288.23     1312.70     76.61 o 
  -5   3   1     1378.24     1045.00     51.95 o 
  -3   3   1     4776.39     4498.43    111.49 o 
  -1   3   1     3302.19     3398.75     90.49 o 
   1   3   1       10.44      168.14     58.85 o 
   3   3   1        4.79       99.20     27.93 o 
   5   3   1     1679.30     1471.09     55.66 o 
   7   3   1     1332.37     1023.09     67.30 o 
   9   3   1      831.46      504.58     54.55 o 
  11   3   1    13969.54    12926.48    153.49 o 
  13   3   1    14216.51    14135.57    196.28 o 
  15   3   1     4334.46     4514.98    136.52 o 
  17   3   1    13469.67    15444.07    310.11 o 
  19   3   1     1170.28     1129.20     87.29 o 
  21   3   1     1010.90     1042.61     75.75 o 
  23   3   1     6588.79     6671.44    176.61 o 
  25   3   1     1192.00     1013.63     79.97 o 
  27   3   1       44.86      213.74     68.71 o 
  29   3   1     2519.70     2851.22    179.89 o 
  31   3   1    14077.66    13348.77    280.59 o 
  33   3   1      850.73      854.08    123.53 o 
  35   3   1      579.63      454.67    116.83 o 
  37   3   1      184.50      368.35     81.46 o 
  39   3   1     5492.10     5286.33    294.66 o 
  41   3   1     1627.33     1581.14    165.07 o 
  43   3   1     1703.13     1576.08    251.78 o 
  45   3   1        4.03      201.22     88.97 o 
  47   3   1        8.37      165.52    121.34 o 
 -48   4   1        7.28      220.29    111.73 o 
 -46   4   1        0.29      260.05    132.96 o 
 -44   4   1       70.97      219.36     94.14 o 
 -42   4   1        9.56      190.12    107.55 o 
 -40   4   1     1325.70     1435.31    157.96 o 
 -38   4   1     1933.34     2062.19    180.66 o 
 -36   4   1     5437.33     5794.38    319.60 o 
 -34   4   1      409.10      329.72     95.68 o 
 -32   4   1        4.58      122.71     73.18 o 
 -30   4   1      705.21      694.81     81.64 o 
 -28   4   1      360.93      374.82     58.76 o 
 -26   4   1      364.91      417.93     62.55 o 
 -24   4   1      615.12      499.92     77.44 o 
 -22   4   1        2.79      203.25     67.20 o 
 -20   4   1      447.57      240.28     52.01 o 
 -18   4   1      404.73      390.70     61.71 o 
 -16   4   1    23933.81    26370.51    260.63 o 
 -14   4   1     2459.09     2155.67     81.09 o 
 -12   4   1     4451.49     4704.50     95.10 o 
 -10   4   1      110.13      -10.34     34.39 o 
  -8   4   1     2256.29     2117.44     74.49 o 
  -6   4   1     6662.34     6479.24     75.29 o 
  -4   4   1     6122.13     5720.35    101.15 o 
  -2   4   1     1199.51      931.60     64.21 o 
   0   4   1     7780.63     7385.28    101.57 o 
   2   4   1    27435.28    26294.76    191.54 o 
   4   4   1       17.96       65.51     36.56 o 
   6   4   1    14566.17    13721.53    136.33 o 
   8   4   1     6180.38     6550.10    111.85 o 
  10   4   1      142.33      177.74     42.56 o 
  12   4   1     4435.90     4403.25    103.47 o 
  14   4   1     5441.38     5723.43    150.55 o 
  16   4   1     6798.23     6587.67    138.93 o 
  18   4   1      403.96      502.00     61.53 o 
  20   4   1     1687.14     1680.99     89.96 o 
  22   4   1     1174.24      870.89     77.65 o 
  24   4   1     2397.40     2392.67    145.52 o 
  26   4   1     4530.53     4539.97    171.39 o 
  28   4   1       41.87      212.96     96.75 o 
  30   4   1      132.73      112.58     86.12 o 
  32   4   1     1416.43     1348.24    162.05 o 
  34   4   1      111.34      231.99    100.30 o 
  36   4   1     1748.54     1944.10    198.53 o 
  38   4   1      689.58      616.07    126.85 o 
  40   4   1     1768.01     1964.90    192.13 o 
  42   4   1       41.55      324.07    108.71 o 
  44   4   1       32.52      114.36    111.30 o 
  46   4   1      411.62      327.08    106.39 o 
 -47   5   1      441.15      360.64     98.06 o 
 -45   5   1       16.43      170.24     94.79 o 
 -43   5   1      161.31      128.28    121.10 o 
 -41   5   1     1487.84     1507.91    192.11 o 
 -39   5   1      648.63      444.13    121.90 o 
 -37   5   1     1805.03     1708.16    180.30 o 
 -35   5   1     5402.35     5489.79    302.21 o 
 -33   5   1     4308.13     4446.45    209.30 o 
 -31   5   1     1022.02     1013.71    103.86 o 
 -29   5   1    21339.72    22091.62    347.17 o 
 -27   5   1       32.06      177.76     56.75 o 
 -25   5   1      301.91      341.24     57.61 o 
 -23   5   1     2468.81     2878.07    131.98 o 
 -21   5   1     7187.33     7232.80    183.19 o 
 -19   5   1     3494.92     3670.28    119.50 o 
 -17   5   1      409.93      339.16     56.25 o 
 -15   5   1     6164.30     5515.75    125.14 o 
 -13   5   1     1649.34     1426.04     80.81 o 
 -11   5   1     4835.46     4830.17    108.57 o 
  -9   5   1     6328.93     6510.95    117.40 o 
  -7   5   1    17849.64    19329.82    223.39 o 
  -5   5   1    32630.54    30887.33    228.31 o 
  -3   5   1     5528.06     5290.39    115.00 o 
  -1   5   1    23357.69    23964.85    276.97 o 
   1   5   1     8480.95     7408.87    107.62 o 
   3   5   1     1227.77      905.12     41.64 o 
   5   5   1     5307.18     5369.10     88.24 o 
   7   5   1    16639.22    17129.01    209.27 o 
   9   5   1     1926.08     1921.98     62.57 o 
  11   5   1      358.20      323.70     54.96 o 
  13   5   1      857.55      680.15     75.56 o 
  15   5   1      152.43      153.69     45.48 o 
  17   5   1    27227.88    28026.01    368.82 o 
  19   5   1     4031.14     3900.65    142.47 o 
  21   5   1    13872.93    14628.94    230.19 o 
  23   5   1      930.97      799.32     70.21 o 
  25   5   1       50.33      110.97     72.08 o 
  27   5   1     7594.45     7664.10    266.21 o 
  29   5   1     1277.77     1263.72    124.19 o 
  31   5   1     4435.80     4287.28    268.87 o 
  33   5   1     4219.13     4050.21    232.90 o 
  35   5   1      570.58      522.89    111.60 o 
  37   5   1      722.04      752.72    116.44 o 
  39   5   1     1773.32     1999.67    225.42 o 
  41   5   1        4.74      300.23     94.04 o 
  43   5   1        0.41      233.03    110.21 o 
  45   5   1      183.01      206.97     93.22 o 
 -44   6   1      781.84      530.71     94.03 o 
 -42   6   1     2271.52     2050.69    211.15 o 
 -40   6   1        8.77      241.83     99.58 o 
 -38   6   1      152.55      134.19     72.86 o 
 -36   6   1      115.64      225.70    152.70 o 
 -34   6   1        2.47       -5.81     95.09 o 
 -32   6   1    11266.40    11910.69    317.44 o 
 -30   6   1      989.99      900.54     83.41 o 
 -28   6   1    19697.55    19756.07    882.99 o 
 -26   6   1     1972.29     2128.63    126.12 o 
 -24   6   1     1425.54     1452.80    118.26 o 
 -22   6   1     3115.96     3394.90    125.32 o 
 -20   6   1      520.18      444.90     69.55 o 
 -18   6   1        9.87      154.45     41.42 o 
 -16   6   1     3653.01     3519.56    121.08 o 
 -14   6   1     4914.20     5007.54    126.37 o 
 -12   6   1    22137.80    23403.00    297.41 o 
 -10   6   1     6230.64     5822.08    150.77 o 
  -8   6   1    27673.14    28716.93    239.50 o 
  -6   6   1     6704.82     6156.47    138.47 o 
  -4   6   1     2739.61     2946.87    111.67 o 
  -2   6   1    32063.54    32751.63    300.40 o 
   0   6   1     2035.28     2235.11    125.25 o 
   2   6   1      553.39      409.82     64.79 o 
   4   6   1    15566.10    15899.66    163.40 o 
   6   6   1      121.83      165.94     42.47 o 
   8   6   1     2577.22     2473.30     69.93 o 
  10   6   1     6012.83     5796.14    115.22 o 
  12   6   1     2177.12     2045.20     79.83 o 
  14   6   1     4120.04     3733.06    115.55 o 
  16   6   1     7293.79     6860.20    168.94 o 
  18   6   1      168.47      198.09     60.61 o 
  20   6   1     3389.61     3401.61    130.19 o 
  22   6   1     1293.81     1083.02    139.77 o 
  24   6   1       28.02      135.99     42.34 o 
  26   6   1     2836.95     2823.99    136.57 o 
  28   6   1     3909.98     4070.55    168.13 o 
  30   6   1     8592.84     9230.93    301.10 o 
  32   6   1        2.24      -16.04    140.20 o 
  34   6   1      313.93      276.52     69.45 o 
  36   6   1      217.19      262.29     81.24 o 
  38   6   1       26.91      291.15    120.65 o 
  40   6   1      737.10      390.25    128.79 o 
  42   6   1      203.97      268.80     98.35 o 
  44   6   1      238.21      234.92    101.78 o 
 -43   7   1     2256.21     1995.94    228.80 o 
 -41   7   1        3.01      395.24     80.08 o 
 -39   7   1     1151.66     1314.65    222.56 o 
 -37   7   1     2408.37     2432.60    259.18 o 
 -35   7   1      786.34      736.62    100.86 o 
 -33   7   1      300.61      252.93     76.81 o 
 -31   7   1     1096.38     1088.06    122.03 o 
 -29   7   1     1489.42     1450.14    122.87 o 
 -27   7   1    16960.73    17269.81    326.00 o 
 -25   7   1        5.58       53.97     49.17 o 
 -23   7   1    13371.41    13730.12    238.78 o 
 -21   7   1     1134.81      927.09     78.26 o 
 -19   7   1     2897.52     2820.28    106.27 o 
 -17   7   1      961.79      844.84     72.56 o 
 -15   7   1       39.25      144.99     39.26 o 
 -13   7   1     3086.54     3131.44     99.11 o 
 -11   7   1    13462.40    14042.35    207.32 o 
  -9   7   1     1098.64     1372.62     75.36 o 
  -7   7   1    23024.27    22801.87    267.76 o 
  -5   7   1    17809.44    18899.99    224.14 o 
  -3   7   1      776.29      949.87     63.31 o 
  -1   7   1     1959.53     1862.20    138.15 o 
   1   7   1    10042.73     9711.53    280.70 o 
   3   7   1    13158.38    13235.53    211.24 o 
   5   7   1    45128.24    48351.94    457.31 o 
   7   7   1      530.74      570.74     40.10 o 
   9   7   1    21490.76    21836.34    258.98 o 
  11   7   1      293.36      368.06     60.85 o 
  13   7   1     1288.55     1294.59     86.75 o 
  15   7   1     3690.23     3659.38    157.82 o 
  17   7   1      491.90      311.19     50.81 o 
  19   7   1      291.65      283.95     51.97 o 
  21   7   1      125.33      214.84     50.22 o 
  23   7   1     9182.99     9150.21    205.17 o 
  25   7   1    11413.39    11623.69    250.63 o 
  27   7   1      114.14      198.94     74.11 o 
  29   7   1     9016.83     9108.47    349.78 o 
  31   7   1      276.09      247.09     99.30 o 
  33   7   1      106.01      252.25     86.91 o 
  35   7   1       63.82      181.94    122.85 o 
  37   7   1       33.20      208.27     75.69 o 
  39   7   1       96.96      171.94    139.68 o 
  41   7   1     8040.25     9161.33    512.02 o 
 -42   8   1       71.44      224.50     87.39 o 
 -40   8   1      458.12      304.00    104.69 o 
 -38   8   1       14.86       88.64    119.02 o 
 -36   8   1     2472.90     2696.15    338.27 o 
 -34   8   1     2867.46     3370.21    335.90 o 
 -32   8   1        9.33      232.20     78.33 o 
 -30   8   1     2406.93     2659.91    190.08 o 
 -28   8   1     3054.95     2898.40    136.44 o 
 -26   8   1      480.52      310.17     56.72 o 
 -24   8   1    22687.51    24312.79    444.49 o 
 -22   8   1     1670.53     1887.06     95.44 o 
 -20   8   1     4903.51     5291.71    164.59 o 
 -18   8   1     1610.12     1537.98     96.79 o 
 -16   8   1      438.96      430.69     51.95 o 
 -14   8   1      736.90      852.92     64.20 o 
 -12   8   1      477.29      533.82     77.79 o 
 -10   8   1       10.12       85.10    107.70 o 
  -8   8   1     2284.18     2318.42    109.51 o 
  -6   8   1      103.16      128.83     81.76 o 
  -4   8   1    41606.86    42767.19    860.43 o 
  -2   8   1     7749.34     7907.55    299.34 o 
   0   8   1    26366.60    26887.41    460.90 o 
   2   8   1    31537.76    31726.84    520.69 o 
   4   8   1      189.83      256.08    191.29 o 
   6   8   1    13597.78    13916.79    209.75 o 
   8   8   1     4125.64     4132.49    132.90 o 
  10   8   1       25.88      111.37     34.94 o 
  12   8   1      105.71      201.14     73.00 o 
  14   8   1     3752.15     4058.14    126.40 o 
  16   8   1      642.66      610.09     63.35 o 
  18   8   1       15.94      133.34     33.93 o 
  20   8   1     7701.28     7906.81    178.59 o 
  22   8   1    22199.44    23517.95    399.28 o 
  24   8   1      116.69      138.52     83.54 o 
  26   8   1    11700.80    11985.00    293.59 o 
  28   8   1      179.89      110.16     90.82 o 
  30   8   1      111.54      172.73     95.01 o 
  32   8   1     1048.79     1015.67    195.87 o 
  34   8   1       50.68      203.80     81.98 o 
  36   8   1     1431.04     1543.01    174.35 o 
  38   8   1     2509.03     2471.70    252.11 o 
  40   8   1     1612.92     1300.41    181.59 o 
 -39   9   1      100.88      153.81     88.05 o 
 -37   9   1       99.24      117.87     90.15 o 
 -35   9   1     4353.71     3835.71    241.22 o 
 -33   9   1     1756.90     1264.95    161.96 o 
 -31   9   1     3904.35     4099.85    246.14 o 
 -29   9   1      973.78      797.74     95.17 o 
 -27   9   1      500.64      382.87     53.34 o 
 -25   9   1      942.54      840.36     97.14 o 
 -23   9   1     2112.62     2260.72    151.63 o 
 -21   9   1     2438.32     2343.31    113.46 o 
 -19   9   1    15826.72    16766.36    315.52 o 
 -17   9   1     2689.42     2746.39    104.30 o 
 -15   9   1    11686.95    11600.11    210.65 o 
 -13   9   1     1927.01     2128.83    167.05 o 
 -11   9   1      269.91      334.19     57.46 o 
  -9   9   1      767.99      781.78     82.95 o 
  -7   9   1      149.63      159.42     50.06 o 
  -5   9   1      218.63      275.12     87.02 o 
  -3   9   1     5768.78     5850.90    246.74 o 
  -1   9   1      369.68      358.81    101.54 o 
   1   9   1    36057.65    35398.55    855.43 o 
   3   9   1      271.59      252.32    125.66 o 
   5   9   1     8203.62     7824.51    427.81 o 
   7   9   1        1.32       42.06     39.99 o 
   9   9   1     4843.61     5195.58    174.27 o 
  11   9   1     2491.23     2421.58    140.06 o 
  13   9   1      632.01      584.96     48.71 o 
  15   9   1        3.29       79.16     42.54 o 
  17   9   1    15810.54    16581.68    293.07 o 
  19   9   1     3706.02     3614.99    143.21 o 
  21   9   1    16856.03    17710.11    590.92 o 
  23   9   1       30.88      176.41     44.85 o 
  25   9   1     2765.08     2649.84    158.55 o 
  27   9   1     1027.11     1203.36    134.26 o 
  29   9   1     1581.54     1406.66    155.20 o 
  31   9   1     2596.90     2629.55    221.81 o 
  33   9   1     1987.19     2047.74    212.67 o 
  35   9   1      153.21      247.12     78.34 o 
  37   9   1      289.18      439.75     97.56 o 
 -36  10   1      186.73      228.35    102.99 o 
 -34  10   1      389.64      373.36     75.94 o 
 -32  10   1     1962.79     1619.64    182.51 o 
 -30  10   1        5.63       50.69    115.90 o 
 -28  10   1     3077.32     3168.66    201.98 o 
 -26  10   1     3641.49     3527.56    238.75 o 
 -24  10   1      277.62      190.07     68.08 o 
 -22  10   1     1576.26     1585.90    113.96 o 
 -20  10   1       25.84       57.15     31.51 o 
 -18  10   1     3141.21     3036.97    105.84 o 
 -16  10   1     5704.33     5664.61    236.51 o 
 -14  10   1     2693.76     2845.09    144.71 o 
 -12  10   1    14955.77    14783.65    368.21 o 
 -10  10   1     9000.72     9499.31    217.04 o 
  -8  10   1     8647.30     8235.45    446.04 o 
  -6  10   1     5582.38     5245.78    468.47 o 
  -4  10   1       80.24       72.61     64.20 o 
  -2  10   1     4900.88     5402.99    287.43 o 
   0  10   1     4401.54     4481.53    223.87 o 
   2  10   1      811.57      817.39    131.37 o 
   4  10   1     1898.94     1926.28    165.56 o 
   6  10   1      120.07      199.93     55.28 o 
   8  10   1     1693.20     1590.54    170.42 o 
  10  10   1     6288.74     6155.74    174.99 o 
  12  10   1      493.27      471.63    102.56 o 
  14  10   1     4612.21     5105.02    221.02 o 
  16  10   1      187.23      181.25     39.66 o 
  18  10   1     5009.25     5201.61    225.94 o 
  20  10   1     3609.01     3940.76    198.30 o 
  22  10   1      670.28      451.81     64.97 o 
  24  10   1     7384.21     7906.54    325.11 o 
  26  10   1       51.55       15.11     81.07 o 
  28  10   1     2048.50     2064.11    243.78 o 
  30  10   1     2873.16     3015.03    261.52 o 
  32  10   1      283.25      305.60    111.80 o 
  34  10   1      281.97      188.01    107.32 o 
 -33  11   1      277.81      138.41    185.88 o 
 -31  11   1      678.33      462.61    170.42 o 
 -29  11   1       54.35      106.03     91.03 o 
 -27  11   1     7583.63     7234.70    686.71 o 
 -25  11   1        1.34      206.89     82.58 o 
 -23  11   1     4751.59     4534.82    268.59 o 
 -21  11   1      604.03      518.91     97.36 o 
 -19  11   1      685.79      516.24    110.39 o 
 -17  11   1       11.41      131.58     52.51 o 
 -15  11   1       41.90       81.64    144.47 o 
 -13  11   1      276.30      205.39     53.93 o 
 -11  11   1     6123.47     5824.40    374.55 o 
  -9  11   1      155.21      205.03    119.29 o 
  -7  11   1    16259.15    17247.74    543.12 o 
  -5  11   1       76.35      155.23     79.29 o 
  -3  11   1     1538.37     1453.41    244.14 o 
  -1  11   1      947.92      478.03    143.77 o 
   1  11   1      317.25      186.77    118.55 o 
   3  11   1      379.15      287.22    435.21 o 
   5  11   1     2042.25     2111.72    420.43 o 
   7  11   1      232.71      367.86    100.73 o 
   9  11   1    13841.22    14358.96    656.15 o 
  11  11   1     1884.24     1772.58    185.79 o 
  13  11   1    17013.08    17070.29   1024.65 o 
  15  11   1      859.45      998.45    120.36 o 
  17  11   1     1167.64      918.03    141.64 o 
  19  11   1     1339.93     1178.24    178.66 o 
  21  11   1     2193.67     1883.42    169.29 o 
  23  11   1     1569.49     1202.06    184.77 o 
  25  11   1     4636.21     4364.34    417.56 o 
  27  11   1      233.13      279.46     72.36 o 
  29  11   1     2123.30     1841.38    283.54 o 
  31  11   1       31.41       26.55    245.16 o 
 -28  12   1       19.57      423.23    134.47 o 
 -26  12   1       19.41       13.53    204.44 o 
 -24  12   1      518.55      508.15    157.61 o 
 -22  12   1      143.01      374.25    119.45 o 
 -20  12   1     4690.85     5056.48    351.58 o 
 -18  12   1      803.44      772.89    204.44 o 
 -16  12   1     2059.97     2141.22    251.53 o 
 -14  12   1     1703.07     2143.07    821.84 o 
 -12  12   1      409.11      468.00    184.86 o 
 -10  12   1      892.98      621.18    131.98 o 
  -8  12   1     5067.80     5897.94    485.19 o 
  -6  12   1     1665.65     1913.08    295.71 o 
  -4  12   1     3451.08     3256.05    356.39 o 
  -2  12   1     1100.89      781.74    226.22 o 
   0  12   1     3177.21     3391.21    358.34 o 
   2  12   1     6395.08     7082.88    489.56 o 
   4  12   1     1669.30     2277.20    307.39 o 
   6  12   1     2462.09     2624.32    351.88 o 
   8  12   1       39.49      435.90    143.97 o 
  10  12   1      551.90      421.08    176.89 o 
  12  12   1     1151.91     1412.72    262.39 o 
  14  12   1     3584.63     3647.32    348.75 o 
  16  12   1     4029.15     4750.78    434.45 o 
  18  12   1     1606.45     1561.16    290.99 o 
  20  12   1      557.37      732.73    156.96 o 
  22  12   1      395.15      487.13    315.04 o 
  24  12   1       70.05      119.55     99.91 o 
  26  12   1      744.29      399.19    298.85 o 
 -23  13   1      418.90      217.22    232.00 o 
 -21  13   1      362.47       54.26    189.57 o 
 -19  13   1     4860.81     4735.91    470.18 o 
 -17  13   1       46.45      321.47    173.82 o 
 -15  13   1     5041.13     5940.85    525.84 o 
 -13  13   1        0.77      255.93    168.49 o 
 -11  13   1      373.64      456.12    171.32 o 
  -9  13   1        0.78      189.83    178.68 o 
  -7  13   1      902.02     1011.66    194.21 o 
  -5  13   1      523.97      410.05    141.42 o 
  -3  13   1     6104.47     6829.84    589.37 o 
  -1  13   1      419.47      479.89     99.74 o 
   1  13   1     9254.44    10194.68    581.85 o 
   3  13   1      227.10      -93.29    181.87 o 
   5  13   1       19.36       85.44    188.25 o 
   7  13   1      413.65      369.21    109.15 o 
   9  13   1     1013.01     1078.56    256.83 o 
  11  13   1       43.59      -71.68    156.62 o 
  13  13   1     5201.65     5335.75    393.90 o 
  15  13   1     1119.09      842.14    209.30 o 
  17  13   1    10916.81    11690.66    852.46 o 
  19  13   1      117.01      407.47    157.47 o 
  21  13   1     3772.57     4053.28    870.22 o 
 -14  14   1      123.44      368.59    281.43 o 
 -12  14   1      454.92      560.02    271.48 o 
 -10  14   1      800.67      402.27    169.49 o 
  -8  14   1     2703.48     3172.64    512.38 o 
  -6  14   1     2690.85     2748.51    403.64 o 
  -4  14   1      779.77      595.61    380.19 o 
  -2  14   1      814.39      666.54    200.37 o 
   0  14   1     1200.69      998.02    265.90 o 
   2  14   1      518.55      492.96    137.14 o 
   4  14   1     2526.61     2189.80    421.00 o 
   6  14   1       98.05       -9.98    118.31 o 
   8  14   1       19.84     -186.83    186.83 o 
  10  14   1      150.73      300.88    292.69 o 
  12  14   1      340.55      124.26    161.36 o 
 -50   0   2     4217.79     4861.26    449.06 o 
 -48   0   2      468.70      546.05    204.75 o 
 -46   0   2      195.09      -35.33    188.54 o 
 -44   0   2      971.82     1002.71    327.35 o 
 -42   0   2       47.80      137.88    227.45 o 
 -40   0   2       86.13      132.82    163.17 o 
 -38   0   2     1469.11     2199.09    379.29 o 
 -36   0   2     3883.59     3892.24    517.02 o 
 -34   0   2    27258.63    26159.02   1117.09 o 
 -32   0   2     1204.72      744.64    174.22 o 
 -30   0   2    22791.62    21056.83    468.18 o 
 -28   0   2    27665.77    28832.48    517.70 o 
 -26   0   2     2753.03     3466.80    189.62 o 
 -24   0   2     2567.15     2687.45    171.86 o 
 -22   0   2    30783.64    31692.33    447.64 o 
 -20   0   2     2358.24     2450.63    131.13 o 
 -18   0   2    11063.37    10086.21    323.28 o 
 -16   0   2     9566.88     9242.97    280.75 o 
 -14   0   2    15235.64    12509.86    213.58 o 
 -12   0   2     1130.54     1348.29    116.72 o 
 -10   0   2    38286.19    38787.36    318.64 o 
  -8   0   2     1976.61     2101.50    132.63 o 
  -6   0   2    62817.61    59465.65    369.93 o 
  -4   0   2      222.95      241.40     40.26 o 
   2   0   2   124292.66   123015.61    543.52 o 
   4   0   2    14683.63    13901.21    165.07 o 
   6   0   2    56357.50    54628.46    351.74 o 
   8   0   2    12027.87    11759.62    192.12 o 
  10   0   2     5237.54     4997.82    160.73 o 
  12   0   2    26983.73    26928.22    506.56 o 
  14   0   2    28470.25    27039.49    338.43 o 
  16   0   2      334.23      473.38     86.41 o 
  18   0   2   136755.11   142121.72   1391.20 o 
  20   0   2    12124.34    12932.70    367.87 o 
  22   0   2     3292.63     2249.63    158.10 o 
  24   0   2     1096.04     1359.96    122.53 o 
  26   0   2     3371.97     3280.62    257.01 o 
  28   0   2     3625.69     3804.13    222.16 o 
  30   0   2     2736.90     2910.28    278.38 o 
  32   0   2       68.06       98.88    234.17 o 
  34   0   2    20493.46    21666.71    771.62 o 
  36   0   2      979.09      841.00    256.90 o 
  38   0   2     4269.09     4534.96    495.89 o 
  40   0   2      411.68      308.05    128.21 o 
  42   0   2     3120.24     2856.76    371.29 o 
  44   0   2     1599.02     1196.49    544.48 o 
  46   0   2     2365.67     2367.66    353.36 o 
  48   0   2      368.70      170.98    146.77 o 
 -49   1   2      713.89      509.59     98.57 o 
 -47   1   2     1312.26     1514.13    187.22 o 
 -45   1   2        2.71       24.32     90.18 o 
 -43   1   2      600.69      660.14    121.63 o 
 -41   1   2     1398.40     1370.09    198.01 o 
 -39   1   2     5681.43     6452.33    425.56 o 
 -37   1   2      842.94      607.46    119.18 o 
 -35   1   2    26050.02    27106.84    456.78 o 
 -33   1   2      234.07      339.37     66.84 o 
 -31   1   2     1200.69     1065.23    101.02 o 
 -29   1   2     3306.00     3002.75    136.66 o 
 -27   1   2    12943.86    12950.63    226.67 o 
 -25   1   2     3050.99     2941.64    126.39 o 
 -23   1   2    22570.34    22600.54    264.15 o 
 -21   1   2    12412.87    12922.41    236.70 o 
 -19   1   2     2724.65     2450.99     97.54 o 
 -17   1   2    17006.33    15968.49    223.55 o 
 -15   1   2      622.63      333.40     49.67 o 
 -13   1   2      151.36      237.58     46.32 o 
 -11   1   2     6661.99     6297.42    109.78 o 
  -9   1   2     2435.80     2718.20     88.76 o 
  -7   1   2    41042.53    40231.55    185.39 o 
  -5   1   2       56.56      -28.21     28.21 o 
  -3   1   2    40882.82    40479.41    200.03 o 
  -1   1   2    21366.59    21072.45    135.06 o 
   1   1   2    27908.43    27276.79    169.44 o 
   3   1   2    21451.67    20387.20    151.57 o 
   5   1   2    82191.50    82623.50    319.74 o 
   7   1   2    22807.85    22461.91    229.21 o 
   9   1   2       30.66       65.60     52.85 o 
  11   1   2     7349.88     6348.35    120.76 o 
  13   1   2    36547.94    35484.00    258.68 o 
  15   1   2    17213.97    16143.06    221.96 o 
  17   1   2    12283.14    12207.73    215.47 o 
  19   1   2     9693.96     9115.99    204.02 o 
  21   1   2    12226.11    11091.84    193.91 o 
  23   1   2     7464.73     6991.30    186.96 o 
  25   1   2     6804.98     6159.84    196.92 o 
  27   1   2    15422.62    15466.47    272.97 o 
  29   1   2      151.63      116.37     57.93 o 
  31   1   2     7368.25     7449.80    341.99 o 
  33   1   2      655.95      795.65    115.55 o 
  35   1   2       18.89      170.82     90.07 o 
  37   1   2     2674.62     3070.49    225.18 o 
  39   1   2      450.61      668.84    134.67 o 
  41   1   2      769.14      571.72    135.51 o 
  43   1   2     2385.69     2357.54    236.43 o 
  45   1   2       20.34      343.04    102.44 o 
  47   1   2     1046.75      744.04    208.98 o 
 -50   2   2      478.90      283.88     94.40 o 
 -48   2   2      171.71      286.83     98.78 o 
 -46   2   2     2722.71     2861.90    355.41 o 
 -44   2   2      631.75      603.08    109.37 o 
 -42   2   2     5877.55     6483.83    331.90 o 
 -40   2   2      169.82      153.22    116.78 o 
 -38   2   2     2137.17     2509.71    200.78 o 
 -36   2   2      793.88      770.80    103.59 o 
 -34   2   2      728.17      544.86     79.01 o 
 -32   2   2     6885.03     6863.59    300.20 o 
 -30   2   2     6960.29     7036.24    196.90 o 
 -28   2   2     2910.04     2809.46    149.25 o 
 -26   2   2    21616.18    22269.69    332.22 o 
 -24   2   2      132.49       76.76     51.92 o 
 -22   2   2      260.55      187.28     45.39 o 
 -20   2   2     3844.08     3995.89    132.10 o 
 -18   2   2     2057.44     2218.38     83.30 o 
 -16   2   2      555.05      394.87     85.12 o 
 -14   2   2    34843.66    35333.47    221.16 o 
 -12   2   2    10002.64     9888.58    119.72 o 
 -10   2   2   156591.73   152560.27    822.75 o 
  -8   2   2     4853.28     5267.40     89.94 o 
  -6   2   2   937487.19   883905.25 239015.38 o 
  -4   2   2     8889.92     8459.89     93.72 o 
  -2   2   2    36374.00    37000.66    167.30 o 
   0   2   2     4650.75     4774.87     73.70 o 
   2   2   2   387755.56   374041.47   6222.13 o 
   4   2   2     2087.33     2477.21     75.89 o 
   6   2   2    28401.19    26213.91    198.68 o 
   8   2   2    13061.61    12364.12    135.77 o 
  10   2   2    36832.51    33019.37    227.67 o 
  12   2   2        0.55      -45.68     45.68 o 
  14   2   2    24455.74    22074.41    272.64 o 
  16   2   2    11984.89    12161.81    201.32 o 
  18   2   2    11653.64    11855.86    197.96 o 
  20   2   2     1691.39     1421.90     98.06 o 
  22   2   2     1367.93     1552.30     97.54 o 
  24   2   2     1529.48     1724.87    116.22 o 
  26   2   2    39041.54    39723.99    462.79 o 
  28   2   2     6917.23     6332.19    234.95 o 
  30   2   2    19860.12    21267.06    628.28 o 
  32   2   2      427.27      289.84     85.54 o 
  34   2   2      237.47      362.28    102.73 o 
  36   2   2     2183.26     2815.64    236.44 o 
  38   2   2       41.13      179.70    129.41 o 
  40   2   2       41.41      261.72    112.54 o 
  42   2   2     3573.57     4281.64    277.62 o 
  44   2   2      428.67      380.56     76.24 o 
  46   2   2     5243.49     6261.34    378.84 o 
 -49   3   2     1120.21      739.10    145.21 o 
 -47   3   2      998.52      759.33    167.14 o 
 -45   3   2      422.39      481.19     98.86 o 
 -43   3   2     2151.58     2445.48    206.36 o 
 -41   3   2      292.20      273.05     81.19 o 
 -39   3   2     2249.74     2185.68    173.21 o 
 -37   3   2     2820.14     2859.01    227.61 o 
 -35   3   2     2965.82     3295.58    184.34 o 
 -33   3   2      178.25      239.46     64.60 o 
 -31   3   2     3447.18     3571.31    193.72 o 
 -29   3   2     1321.61     1521.36    114.35 o 
 -27   3   2     6221.39     5724.18    157.31 o 
 -25   3   2     3257.19     3087.36    129.65 o 
 -23   3   2      689.08      673.20     95.50 o 
 -21   3   2     6400.95     6608.31    146.81 o 
 -19   3   2     2000.89     1917.94     91.50 o 
 -17   3   2     2401.79     2508.41     86.17 o 
 -15   3   2    46566.53    48291.25    377.35 o 
 -13   3   2    17161.92    16477.30    225.99 o 
 -11   3   2    29738.48    27612.98    268.36 o 
  -9   3   2    16387.73    14884.94    168.34 o 
  -7   3   2   155661.13   153153.72    817.83 o 
  -5   3   2     1319.39     1043.08     69.77 o 
  -3   3   2    13482.06    13175.19    137.10 o 
  -1   3   2    10463.94    10071.16    114.01 o 
   1   3   2     2899.97     3023.03     79.29 o 
   3   3   2    27661.56    27668.35    233.33 o 
   5   3   2     9914.79     8854.64    201.52 o 
   7   3   2       71.77      121.43     23.60 o 
   9   3   2    18977.86    18085.52    180.06 o 
  11   3   2      863.01      966.41     67.95 o 
  13   3   2    34980.39    35437.25    285.99 o 
  15   3   2    17237.76    16786.17    234.38 o 
  17   3   2    20249.18    19355.73    230.27 o 
  19   3   2    20600.34    20802.83    255.36 o 
  21   3   2       15.57      125.69     49.55 o 
  23   3   2     3476.14     3356.36    133.67 o 
  25   3   2      610.28      565.61     79.09 o 
  27   3   2     7320.58     7414.13    215.98 o 
  29   3   2     5134.45     4936.23    207.82 o 
  31   3   2     3164.78     3250.38    237.66 o 
  33   3   2      922.48      873.71    250.45 o 
  35   3   2     1591.70     1979.03    213.28 o 
  37   3   2       30.83      217.91     86.00 o 
  39   3   2      505.17      471.42    117.92 o 
  41   3   2     2024.00     2007.95    217.94 o 
  43   3   2     1163.81      910.38    182.25 o 
  45   3   2      908.30      897.39    176.46 o 
  47   3   2     1957.87     1698.44    236.13 o 
 -48   4   2      227.23      344.79     99.47 o 
 -46   4   2       24.56      299.07    181.54 o 
 -44   4   2     1818.32     2188.33    225.01 o 
 -42   4   2       75.28      155.07    102.28 o 
 -40   4   2      164.67      163.47     86.06 o 
 -38   4   2      869.45      937.21    121.27 o 
 -36   4   2      389.07      274.23    109.69 o 
 -34   4   2    17986.33    18326.68    421.56 o 
 -32   4   2     2148.97     2010.81    136.55 o 
 -30   4   2     5365.86     5142.42    180.43 o 
 -28   4   2      476.39      495.49     70.33 o 
 -26   4   2       77.75      131.19     52.65 o 
 -24   4   2      520.09      510.57     65.38 o 
 -22   4   2    18865.38    19508.77    272.28 o 
 -20   4   2      226.50      350.50     58.41 o 
 -18   4   2    23053.80    21143.67    248.33 o 
 -16   4   2     7680.89     8020.86    154.46 o 
 -14   4   2    31710.45    31729.27    278.20 o 
 -12   4   2     7997.72     7951.85    135.89 o 
 -10   4   2    58098.24    63052.01    391.85 o 
  -8   4   2    41351.67    41425.79    295.41 o 
  -6   4   2     1357.49     1272.27     62.25 o 
  -4   4   2      210.58      142.35     20.76 o 
  -2   4   2     5325.99     3716.66     65.58 o 
   0   4   2     3610.18     3678.91     64.13 o 
   2   4   2    43482.04    39359.24    233.08 o 
   4   4   2     1760.69     1530.92     60.70 o 
   6   4   2     4159.55     3778.89     81.50 o 
   8   4   2     3374.59     3300.32     95.33 o 
  10   4   2      141.72      265.17     53.81 o 
  12   4   2     1002.67     1259.90     68.15 o 
  14   4   2    57641.68    61096.98    483.35 o 
  16   4   2      619.45      455.49     56.31 o 
  18   4   2    28557.18    29182.70    311.34 o 
  20   4   2     1282.36     1218.09     89.22 o 
  22   4   2    28952.33    28291.00    354.08 o 
  24   4   2      616.00      698.14     76.65 o 
  26   4   2       24.60       33.56     62.05 o 
  28   4   2     5134.61     4657.65    188.46 o 
  30   4   2     2431.99     2190.40    166.96 o 
  32   4   2     2609.92     2521.56    224.92 o 
  34   4   2    13009.69    13492.20    427.11 o 
  36   4   2     1351.68      484.15    372.53 o 
  38   4   2     7481.01     9209.99    480.88 o 
  40   4   2      824.50      546.41    118.75 o 
  42   4   2      625.84      448.54    113.88 o 
  44   4   2      671.76      555.22    127.03 o 
  46   4   2      174.10      259.54    108.99 o 
 -47   5   2       57.84      100.23     95.33 o 
 -45   5   2        0.75      116.27     85.00 o 
 -43   5   2     1857.16     2163.61    220.23 o 
 -41   5   2      184.48      162.82     77.51 o 
 -39   5   2     3030.99     3462.37    383.14 o 
 -37   5   2     1322.17     1366.49    173.96 o 
 -35   5   2    12330.22    12309.36    345.48 o 
 -33   5   2     5718.84     5421.91    220.04 o 
 -31   5   2    10764.39    10832.72    244.99 o 
 -29   5   2       12.88      119.65    107.05 o 
 -27   5   2     4952.62     4361.70    159.91 o 
 -25   5   2     2009.42     1827.44    112.38 o 
 -23   5   2       19.86      219.78     55.95 o 
 -21   5   2     5161.27     5251.36    153.05 o 
 -19   5   2    12833.87    13413.33    245.49 o 
 -17   5   2     1623.28     1394.15     79.68 o 
 -15   5   2     8459.85     8239.50    144.39 o 
 -13   5   2    26666.50    28054.60    342.66 o 
 -11   5   2    15849.75    16418.84    197.69 o 
  -9   5   2    20234.84    22400.02    187.15 o 
  -7   5   2    12827.44    13425.72    168.79 o 
  -5   5   2     1910.63     1995.82     50.13 o 
  -3   5   2     7874.02     6618.96     89.17 o 
  -1   5   2       95.70       58.65     30.00 o 
   1   5   2    89798.90    92109.38    601.36 o 
   3   5   2     3927.06     3226.94     74.72 o 
   5   5   2      412.71      403.08     46.94 o 
   7   5   2     1807.08     1677.83     67.95 o 
   9   5   2       40.51       80.60     31.74 o 
  11   5   2    12734.44    12617.11    187.00 o 
  13   5   2     1881.91     1840.25     81.89 o 
  15   5   2     9716.43     9787.29    176.61 o 
  17   5   2      467.14      568.41     60.76 o 
  19   5   2    14922.88    15181.02    263.54 o 
  21   5   2    19300.53    19669.58    297.59 o 
  23   5   2    19738.16    19656.51    308.70 o 
  25   5   2     2114.21     2066.26    157.95 o 
  27   5   2      828.33      690.69     81.23 o 
  29   5   2        6.93       95.07     62.76 o 
  31   5   2     4936.23     4565.50    264.61 o 
  33   5   2     8807.28     9207.79    335.99 o 
  35   5   2      168.67      148.12    120.13 o 
  37   5   2      534.90      432.12     75.58 o 
  39   5   2     2659.17     2777.88    260.06 o 
  41   5   2        6.04      238.37     69.66 o 
  43   5   2     2664.02     3438.01    276.01 o 
  45   5   2       71.00      166.81    147.50 o 
 -46   6   2      742.36      688.84    125.39 o 
 -44   6   2      162.31      279.32    104.67 o 
 -42   6   2     3111.20     2798.36    253.62 o 
 -40   6   2     1487.11     1886.70    194.86 o 
 -38   6   2      972.73      998.24    119.38 o 
 -36   6   2      976.18      733.65    123.31 o 
 -34   6   2     1131.83     1249.23    151.42 o 
 -32   6   2      123.30      269.97     61.07 o 
 -30   6   2     4012.42     4278.35    170.22 o 
 -28   6   2      371.35      358.21     62.62 o 
 -26   6   2     2482.07     2875.70    178.09 o 
 -24   6   2     2413.74     2226.43    123.23 o 
 -22   6   2     1802.02     1896.94    124.16 o 
 -20   6   2     1858.72     1876.43     95.80 o 
 -18   6   2      498.20      446.85     78.82 o 
 -16   6   2        7.82      132.73     75.67 o 
 -14   6   2     6799.57     7225.39    137.37 o 
 -12   6   2     2713.79     2760.42     90.36 o 
 -10   6   2    38653.08    39425.25    390.90 o 
  -8   6   2     1984.42     2200.22    113.59 o 
  -6   6   2    29993.95    30493.45    267.99 o 
  -4   6   2     9700.01     9386.03    199.47 o 
  -2   6   2     3924.27     3826.01     93.05 o 
   0   6   2      665.69      740.48     48.22 o 
   2   6   2     2270.38     2115.94     60.72 o 
   4   6   2    11855.65    11936.78    162.03 o 
   6   6   2     6266.94     5684.43    104.57 o 
   8   6   2      437.36      462.19     47.19 o 
  10   6   2     2868.14     2540.23     93.86 o 
  12   6   2     2457.64     2477.23     84.05 o 
  14   6   2    10476.02    10646.96    175.86 o 
  16   6   2     4742.25     4915.09    141.00 o 
  18   6   2     4609.73     4659.79    130.86 o 
  20   6   2     3014.81     3011.88    145.06 o 
  22   6   2     8967.66     9409.52    237.08 o 
  24   6   2      137.57      232.38     54.40 o 
  26   6   2     6079.93     6398.63    183.01 o 
  28   6   2     6912.20     6639.34    237.55 o 
  30   6   2     4103.10     4176.80    248.51 o 
  32   6   2     3235.27     3282.40    250.81 o 
  34   6   2     4651.17     4428.93    266.66 o 
  36   6   2     1839.83     1828.44    211.29 o 
  38   6   2       11.45      126.75    117.14 o 
  40   6   2     3453.38     4193.19    331.28 o 
  42   6   2     1085.90     1320.12    248.29 o 
 -43   7   2      790.11      614.97    107.53 o 
 -41   7   2      757.94      545.52     92.13 o 
 -39   7   2       72.28      146.36    111.01 o 
 -37   7   2       22.72      230.53    115.71 o 
 -35   7   2      753.74      506.94    108.40 o 
 -33   7   2       41.76      112.68     56.38 o 
 -31   7   2     3071.83     3192.27    150.90 o 
 -29   7   2     5041.46     4726.94    173.21 o 
 -27   7   2     8410.49     8513.19    220.88 o 
 -25   7   2     3477.48     3319.24    174.03 o 
 -23   7   2     3134.65     3197.65    169.77 o 
 -21   7   2      133.94      167.37     64.06 o 
 -19   7   2      135.80      180.89     50.87 o 
 -17   7   2       12.29       40.11     72.45 o 
 -15   7   2     1818.72     2046.48     89.80 o 
 -13   7   2      418.90      408.99     45.85 o 
 -11   7   2     5143.34     5177.64    138.38 o 
  -9   7   2     2456.66     2517.39     83.11 o 
  -7   7   2      384.73      391.45     52.53 o 
  -5   7   2    17446.52    16829.73    211.90 o 
  -3   7   2       38.99      137.14     47.31 o 
  -1   7   2     4230.75     4188.96    141.70 o 
   1   7   2     2449.35     2816.19     84.66 o 
   3   7   2       82.82      154.91     49.34 o 
   5   7   2    21145.53    21999.87    252.46 o 
   7   7   2     6310.11     6511.61    157.92 o 
   9   7   2    18881.70    18794.49    251.13 o 
  11   7   2      788.46      614.48     66.08 o 
  13   7   2      451.97      620.30     60.00 o 
  15   7   2     6005.77     5796.16    159.16 o 
  17   7   2     4787.12     4713.27    166.83 o 
  19   7   2     3293.67     3474.84    177.25 o 
  21   7   2     7308.58     7363.42    192.09 o 
  23   7   2      168.05      252.75     54.40 o 
  25   7   2     7798.96     8136.14    249.88 o 
  27   7   2     1657.80     1358.89    185.06 o 
  29   7   2     4433.27     4334.20    207.84 o 
  31   7   2     2447.94     2662.47    213.30 o 
  33   7   2      142.99      111.92    107.07 o 
  35   7   2      491.41      567.14     99.21 o 
  37   7   2      811.46      654.95     87.56 o 
  39   7   2      344.00      257.29     79.83 o 
  41   7   2      120.32      302.73    153.27 o 
 -42   8   2       21.39       55.10    100.98 o 
 -40   8   2     1037.89      639.41    165.91 o 
 -38   8   2      185.55      195.10     84.33 o 
 -36   8   2      269.12      188.32     88.37 o 
 -34   8   2     1393.88     1212.38    197.53 o 
 -32   8   2     1416.43     1725.74    147.52 o 
 -30   8   2     3151.79     2910.77    221.40 o 
 -28   8   2     2128.49     2395.08    171.93 o 
 -26   8   2      928.97      852.49     98.99 o 
 -24   8   2      427.94      430.87     63.54 o 
 -22   8   2     1627.71     1445.35    123.01 o 
 -20   8   2     1693.07     1653.08    102.05 o 
 -18   8   2     1855.82     1956.36    111.23 o 
 -16   8   2     3103.92     3130.61    110.49 o 
 -14   8   2     5066.42     5019.13    134.19 o 
 -12   8   2     4159.05     4069.67    107.12 o 
 -10   8   2       52.65      115.26     46.51 o 
  -8   8   2      178.49      262.24     53.17 o 
  -6   8   2     2062.57     2010.73    104.36 o 
  -4   8   2     4895.44     4753.66    114.20 o 
  -2   8   2    18709.68    18608.38    299.57 o 
   0   8   2     1826.67     1913.88    242.05 o 
   2   8   2    12482.54    12633.44    345.66 o 
   4   8   2     3958.30     3914.43    143.64 o 
   6   8   2     1248.04     1129.74     67.36 o 
   8   8   2      240.33      256.67     37.04 o 
  10   8   2      944.77     1025.43     73.70 o 
  12   8   2    10643.25    11200.04    200.38 o 
  14   8   2     3047.09     3109.70    123.51 o 
  16   8   2      470.84      487.01     55.77 o 
  18   8   2     4993.47     4806.23    146.11 o 
  20   8   2     5420.13     5254.29    156.93 o 
  22   8   2      711.35      598.33     83.78 o 
  24   8   2       16.93      149.98     55.85 o 
  26   8   2       15.50      213.81     61.14 o 
  28   8   2     1316.08     1150.26    118.32 o 
  30   8   2      416.93      378.99     91.72 o 
  32   8   2       64.67      120.36     90.50 o 
  34   8   2     1879.41     1788.67    205.42 o 
  36   8   2        6.76      115.42     79.48 o 
  38   8   2      198.87      404.05    109.38 o 
 -39   9   2     1407.11      898.28    250.96 o 
 -37   9   2      152.15      141.32     93.31 o 
 -35   9   2     1661.27     1284.03    170.46 o 
 -33   9   2      920.04      637.42    114.21 o 
 -31   9   2       60.63       76.18    102.70 o 
 -29   9   2      128.02      182.77     43.35 o 
 -27   9   2       18.62       16.13     44.97 o 
 -25   9   2       39.96      113.66     48.79 o 
 -23   9   2      855.71      895.18     86.95 o 
 -21   9   2     3079.86     3082.67    130.27 o 
 -19   9   2     6029.59     6347.02    159.65 o 
 -17   9   2     2756.42     2610.21     97.83 o 
 -15   9   2      501.27      477.67     47.80 o 
 -13   9   2     3749.36     3555.55    157.06 o 
 -11   9   2      996.88      909.51    108.09 o 
  -9   9   2     2935.68     2854.90    159.14 o 
  -7   9   2      470.26      426.16     92.65 o 
  -5   9   2     4971.64     5289.35    148.71 o 
  -3   9   2    10023.14    10127.52    278.19 o 
  -1   9   2       66.85      230.26     83.12 o 
   1   9   2    18013.55    18987.81    406.86 o 
   3   9   2     3790.40     3843.10    203.65 o 
   5   9   2       33.55      107.54    160.57 o 
   7   9   2     2184.09     2248.51    126.60 o 
   9   9   2     1058.38      937.26     78.62 o 
  11   9   2     3004.65     2914.02     95.80 o 
  13   9   2     2577.11     2357.03     98.18 o 
  15   9   2     2338.17     2400.85    102.51 o 
  17   9   2     2045.34     1934.79    138.46 o 
  19   9   2    12628.41    13310.85    318.02 o 
  21   9   2     4738.68     4919.29    218.30 o 
  23   9   2    10364.70    10492.15    329.39 o 
  25   9   2     1205.71     1045.23    127.04 o 
  27   9   2       20.41      148.03     68.91 o 
  29   9   2     1284.23     1129.48    155.09 o 
  31   9   2       92.42       55.55     80.18 o 
  33   9   2     1825.34     1499.40    190.47 o 
  35   9   2      180.00      210.87     85.54 o 
  37   9   2      248.85      168.53     92.26 o 
 -36  10   2      446.77      387.41     94.86 o 
 -34  10   2        2.55      -14.03    112.66 o 
 -32  10   2      467.40      601.54     91.96 o 
 -30  10   2       13.55      107.55     77.68 o 
 -28  10   2      324.85      312.48     69.11 o 
 -26  10   2      948.29      738.19    116.97 o 
 -24  10   2     1226.49     1131.90    119.09 o 
 -22  10   2     3207.18     2859.16    180.55 o 
 -20  10   2     2808.83     2686.96    131.34 o 
 -18  10   2     5355.43     5346.09    142.42 o 
 -16  10   2      119.49      157.68     58.32 o 
 -14  10   2      225.11      202.71     48.14 o 
 -12  10   2      890.89      747.32     88.44 o 
 -10  10   2    21653.35    22639.69    428.52 o 
  -8  10   2        7.60       53.03     44.88 o 
  -6  10   2     5212.62     5356.11    252.07 o 
  -4  10   2      254.30      324.71     92.32 o 
  -2  10   2      140.93      283.29     74.73 o 
   0  10   2      764.44      624.80     73.24 o 
   2  10   2       27.73        1.93    151.38 o 
   4  10   2     1241.45     1338.04    127.01 o 
   6  10   2       54.02       76.82     90.16 o 
   8  10   2       10.72       77.61     68.36 o 
  10  10   2     1854.97     1719.82    151.77 o 
  12  10   2     1357.40     1208.25    108.60 o 
  14  10   2       25.58       85.04     59.03 o 
  16  10   2      492.10      484.10     75.51 o 
  18  10   2      120.38      185.26     56.91 o 
  20  10   2      319.90      370.41     57.48 o 
  22  10   2     1622.58     1433.53    137.89 o 
  24  10   2      775.54     1031.12    124.74 o 
  26  10   2     3299.95     3467.35    214.59 o 
  28  10   2        5.02      108.64     75.85 o 
  30  10   2       28.58      154.76     66.17 o 
  32  10   2      191.42      314.51     58.61 o 
  34  10   2       84.09      182.35    100.82 o 
 -33  11   2     2221.61     2443.63    557.55 o 
 -31  11   2       92.66      106.47    112.52 o 
 -29  11   2       38.03       78.95    140.47 o 
 -27  11   2      983.45      671.25    225.22 o 
 -25  11   2     1809.94     1861.80    224.71 o 
 -23  11   2      259.62      304.94    102.74 o 
 -21  11   2     1259.17      806.52    175.88 o 
 -19  11   2      330.97      251.91     81.62 o 
 -17  11   2       24.00       33.81     99.77 o 
 -15  11   2     3266.46     3367.73    216.65 o 
 -13  11   2      559.17      495.67     68.95 o 
 -11  11   2      140.84      146.52     54.50 o 
  -9  11   2       12.95       11.79    175.31 o 
  -7  11   2     1870.49     1820.45    235.59 o 
  -5  11   2     1727.16     1823.91    205.96 o 
  -3  11   2      293.12      380.94     95.64 o 
  -1  11   2     2224.58     2256.31    226.93 o 
   1  11   2     2105.52     1985.83    245.27 o 
   3  11   2      151.85      124.31    101.75 o 
   5  11   2      657.64      602.29    139.91 o 
   7  11   2      111.00      343.96    133.04 o 
   9  11   2      917.71     1056.41    216.58 o 
  11  11   2     3386.40     3497.43    297.84 o 
  13  11   2       23.80       89.13    120.55 o 
  15  11   2      938.03      716.85    125.16 o 
  17  11   2      396.70      288.32     79.84 o 
  19  11   2      900.49      934.80    156.70 o 
  21  11   2       51.98       88.12     80.52 o 
  23  11   2      121.14      216.85    173.51 o 
  25  11   2       34.68      167.33     72.83 o 
  27  11   2     1222.51      996.11    229.26 o 
  29  11   2      873.79      517.68    181.39 o 
 -28  12   2     2238.24     2903.46    527.63 o 
 -26  12   2      553.34      379.91    281.43 o 
 -24  12   2     1693.69     1784.86    271.53 o 
 -22  12   2      410.87      492.32    131.43 o 
 -20  12   2     3923.40     4658.83    340.84 o 
 -18  12   2      308.11      137.78    413.71 o 
 -16  12   2      576.84      784.54    224.23 o 
 -14  12   2        2.85     -133.54    160.41 o 
 -12  12   2     2641.30     2411.51    211.10 o 
 -10  12   2        0.42      156.05    183.99 o 
  -8  12   2       99.78      113.10    113.51 o 
  -6  12   2        8.83       68.02     97.97 o 
  -4  12   2      813.22      695.53    120.76 o 
  -2  12   2      821.70      909.60    329.06 o 
   0  12   2      303.35      587.29    205.92 o 
   2  12   2        1.08       22.52    113.76 o 
   4  12   2     3158.68     2882.80    361.44 o 
   6  12   2      150.77      324.19    171.39 o 
   8  12   2        1.61      132.90    308.60 o 
  10  12   2      549.00      784.87    185.50 o 
  12  12   2     3502.06     4242.33    391.44 o 
  14  12   2     3333.65     3088.68    329.63 o 
  16  12   2     1582.61     1311.76    299.82 o 
  18  12   2     3410.85     3681.21    555.37 o 
  20  12   2      257.35      213.91    112.68 o 
  22  12   2      481.35      270.09     81.82 o 
  24  12   2     2093.41     1895.60    306.05 o 
  26  12   2      102.64      225.37    152.39 o 
 -23  13   2      211.39      171.39    235.59 o 
 -21  13   2       73.69      370.25    174.99 o 
 -19  13   2       77.81      115.14     82.90 o 
 -17  13   2      259.28       79.85    145.54 o 
 -15  13   2      336.48      354.98    260.69 o 
 -13  13   2      129.88     -164.11    164.11 o 
 -11  13   2      263.99       68.30    104.30 o 
  -9  13   2       58.76      204.55    431.04 o 
  -7  13   2       11.33      263.73    282.09 o 
  -5  13   2      220.06       27.24    194.78 o 
  -3  13   2       23.33      277.30    255.67 o 
  -1  13   2        8.48     -175.63    175.63 o 
   1  13   2     1039.70      887.12    208.89 o 
   3  13   2        9.69      214.28    123.47 o 
   5  13   2     1270.49      911.74    205.52 o 
   7  13   2      213.14      -15.36    168.55 o 
   9  13   2     1022.57      780.56    365.80 o 
  11  13   2     1882.21     1749.79    394.77 o 
  13  13   2     2906.41     3125.44    382.56 o 
  15  13   2       54.85      214.21    206.43 o 
  17  13   2       65.67      177.01    215.24 o 
  19  13   2       69.43      312.02    118.48 o 
 -14  14   2        0.15      304.15    282.37 o 
 -12  14   2     3697.03     4682.73    738.41 o 
 -10  14   2        3.81      213.54    148.19 o 
  -8  14   2      540.03      265.54    125.81 o 
  -6  14   2      506.50      441.39    163.39 o 
  -4  14   2     2143.75     4150.75    674.78 o 
  -2  14   2      259.01      208.74    117.46 o 
   0  14   2     1524.27     1577.27    401.02 o 
   2  14   2       53.33      109.33    318.07 o 
   4  14   2      108.39       10.13    151.72 o 
   6  14   2       73.70       78.70    197.19 o 
   8  14   2      155.87      305.72    143.70 o 
  10  14   2      122.29      307.80    115.77 o 
 -51   1   3     1578.32     1500.63    224.29 o 
 -49   1   3      759.30      783.57    148.07 o 
 -47   1   3     1798.32     2361.95    236.58 o 
 -45   1   3       79.36      382.92    123.99 o 
 -43   1   3        8.17      227.25     96.46 o 
 -41   1   3      448.86      498.74    157.89 o 
 -39   1   3      698.98      680.55    119.75 o 
 -37   1   3     2597.74     2606.43    204.02 o 
 -35   1   3     1747.84     1488.15    124.74 o 
 -33   1   3     1639.30     1708.92    139.62 o 
 -31   1   3     3070.49     3214.95    135.87 o 
 -29   1   3     3920.83     3968.44    184.23 o 
 -27   1   3     2499.50     2263.10    112.55 o 
 -25   1   3      129.41      134.79     51.51 o 
 -23   1   3    27162.39    28266.11    335.15 o 
 -21   1   3        0.46       53.04     74.89 o 
 -19   1   3     2429.42     2274.66     97.60 o 
 -17   1   3        1.81      -25.95     59.99 o 
 -15   1   3    46741.00    47283.88    387.81 o 
 -13   1   3     3428.87     3527.27    116.28 o 
 -11   1   3     9278.33     8321.57    119.40 o 
  -9   1   3    13543.32    13365.18    148.30 o 
  -7   1   3    96870.80    96237.38    413.42 o 
  -5   1   3     5390.35     5425.60     73.93 o 
  -3   1   3     2998.05     3100.79     66.51 o 
  -1   1   3     4652.11     4812.51     78.52 o 
   1   1   3    63414.78    61942.27    309.58 o 
   3   1   3       29.02      313.07     56.03 o 
   5   1   3    31333.38    30320.88    265.47 o 
   7   1   3    10020.73    10184.74    132.99 o 
   9   1   3     7631.28     7587.45    128.95 o 
  11   1   3     2661.86     2612.34     99.47 o 
  13   1   3    11495.44    11809.04    189.96 o 
  15   1   3       72.91      317.83     55.33 o 
  17   1   3     1891.49     1574.31     90.41 o 
  19   1   3     2560.81     2909.44    114.34 o 
  21   1   3     5561.26     5661.53    150.59 o 
  23   1   3     1589.29     1636.72     97.19 o 
  25   1   3    10069.20    10180.25    215.55 o 
  27   1   3       90.46      166.54     59.47 o 
  29   1   3      140.48      325.88    161.03 o 
  31   1   3     4697.00     4760.59    393.90 o 
  33   1   3     3933.28     3787.63    239.96 o 
  35   1   3      896.09      956.05    159.52 o 
  37   1   3      236.07      117.29     94.20 o 
  39   1   3      887.64      921.67    139.88 o 
  41   1   3        2.59      266.73    124.59 o 
  43   1   3       45.55      323.65    112.60 o 
  45   1   3        0.57      146.09    121.22 o 
 -50   2   3       27.60      267.60    105.61 o 
 -48   2   3        0.04      127.13    105.91 o 
 -46   2   3      330.93      367.50    112.98 o 
 -44   2   3       44.40      124.24    108.47 o 
 -42   2   3     3786.97     3806.63    266.90 o 
 -40   2   3       27.78      208.03     97.86 o 
 -38   2   3        1.01      191.86    141.27 o 
 -36   2   3     3379.83     3490.59    180.96 o 
 -34   2   3     3785.26     4192.23    271.67 o 
 -32   2   3      166.16      300.45     60.38 o 
 -30   2   3     1316.04     1149.01    109.85 o 
 -28   2   3     4173.69     4423.63    141.33 o 
 -26   2   3        6.49      221.90     60.50 o 
 -24   2   3       45.40      199.74     46.22 o 
 -22   2   3     1514.60     1820.79     91.86 o 
 -20   2   3      425.77      383.85     71.97 o 
 -18   2   3     2231.77     2429.77     83.40 o 
 -16   2   3    11184.93    10989.80    170.87 o 
 -14   2   3     5764.51     5617.80    113.06 o 
 -12   2   3    23575.42    23041.45    209.19 o 
 -10   2   3    19405.45    18857.17    180.96 o 
  -8   2   3    63164.58    62957.88    341.76 o 
  -6   2   3   128467.15   126709.44    569.28 o 
  -4   2   3       27.55      230.23     65.09 o 
  -2   2   3    23182.22    22577.98    168.92 o 
   0   2   3     2945.24     2932.36     78.59 o 
   2   2   3      137.53      341.22     60.02 o 
   4   2   3     7243.06     7348.34    115.17 o 
   6   2   3    32946.09    33601.34    216.40 o 
   8   2   3     6111.57     6899.53    121.05 o 
  10   2   3     2246.51     1700.38     93.77 o 
  12   2   3    23879.90    23479.48    269.49 o 
  14   2   3    13847.12    14762.41    211.75 o 
  16   2   3     1965.86     2104.48    108.65 o 
  18   2   3     3088.43     3346.12    126.43 o 
  20   2   3      899.78      850.17     83.25 o 
  22   2   3      114.87      283.55     70.39 o 
  24   2   3      873.02      949.24     85.56 o 
  26   2   3     3468.35     3500.17    185.91 o 
  28   2   3     1494.92     1064.89    155.92 o 
  30   2   3     4351.73     4632.64    256.08 o 
  32   2   3       89.99       75.38     98.77 o 
  34   2   3     1912.84     1845.75    203.06 o 
  36   2   3      644.31      577.61    145.31 o 
  38   2   3      461.92      332.76     91.39 o 
  40   2   3      640.49      610.28    117.72 o 
  42   2   3       98.46      117.42    126.78 o 
  44   2   3      831.22      591.19    146.70 o 
  46   2   3      217.95      435.89    122.16 o 
 -49   3   3      511.91      364.45    109.32 o 
 -47   3   3      855.91      610.56    235.41 o 
 -45   3   3       10.45      237.07     79.44 o 
 -43   3   3      199.64      236.37    114.21 o 
 -41   3   3     3079.87     3163.28    242.63 o 
 -39   3   3     9513.63    10138.92    411.59 o 
 -37   3   3       92.10        5.82    101.73 o 
 -35   3   3    11649.13    11544.14    317.66 o 
 -33   3   3     2180.25     2023.99    136.33 o 
 -31   3   3    10602.37    11327.01    229.69 o 
 -29   3   3     4596.15     4560.46    162.36 o 
 -27   3   3    11476.51    11347.42    224.17 o 
 -25   3   3      273.10      202.69     66.68 o 
 -23   3   3    15991.25    16186.43    216.98 o 
 -21   3   3     1184.67     1558.17     90.89 o 
 -19   3   3     1741.22     1420.03     88.74 o 
 -17   3   3     1450.37     1428.16     76.95 o 
 -15   3   3     4126.45     4024.17    105.15 o 
 -13   3   3    30117.60    29661.67    256.28 o 
 -11   3   3    47924.93    46587.95    267.44 o 
  -9   3   3    76797.33    75826.16    385.12 o 
  -7   3   3    72657.01    78296.48    470.02 o 
  -5   3   3    15334.34    15070.00    173.28 o 
  -3   3   3   255827.64   258967.11    949.24 o 
  -1   3   3    10110.12    10119.42    114.92 o 
   1   3   3   116748.43   121499.47    489.33 o 
   3   3   3     1791.49     1893.53     70.51 o 
   5   3   3     7897.90     6803.72     98.32 o 
   7   3   3     1538.76     1292.62     66.38 o 
   9   3   3      441.39      452.36     59.16 o 
  11   3   3    12846.11    13423.92    197.34 o 
  13   3   3     1100.75     1478.15     73.38 o 
  15   3   3    17320.00    18355.19    220.92 o 
  17   3   3     5283.24     5405.09    155.67 o 
  19   3   3     1077.66      990.60     73.54 o 
  21   3   3     2189.85     2208.80    121.58 o 
  23   3   3    14375.40    14568.58    250.02 o 
  25   3   3     7179.85     7071.28    189.79 o 
  27   3   3     3679.74     3145.08    241.48 o 
  29   3   3     5919.87     5740.19    301.39 o 
  31   3   3     4985.93     4930.33    250.54 o 
  33   3   3     6910.25     6700.41    339.98 o 
  35   3   3      508.19      351.16    121.81 o 
  37   3   3     3076.81     2922.92    251.56 o 
  39   3   3     1133.22     1016.21    153.76 o 
  41   3   3     2369.21     2810.72    238.55 o 
  43   3   3     1004.70     1111.30    190.69 o 
  45   3   3       24.25      231.76    106.98 o 
 -48   4   3      408.04      554.56    125.53 o 
 -46   4   3      664.92      472.21    115.00 o 
 -44   4   3      173.00      354.98     91.06 o 
 -42   4   3      103.82      262.56     89.85 o 
 -40   4   3        1.59      127.33     96.87 o 
 -38   4   3      617.43      414.38    137.85 o 
 -36   4   3      909.78      603.43    122.18 o 
 -34   4   3     5556.00     5612.43    220.59 o 
 -32   4   3     3069.61     3063.53    161.24 o 
 -30   4   3      416.13      558.87     77.05 o 
 -28   4   3     6144.84     5971.34    195.06 o 
 -26   4   3     2551.71     2843.32    134.04 o 
 -24   4   3     3945.53     3848.63    140.82 o 
 -22   4   3     6565.33     6657.90    179.61 o 
 -20   4   3     3269.49     3607.03    110.14 o 
 -18   4   3    30009.21    31994.22    298.83 o 
 -16   4   3     1637.20     2241.92     79.88 o 
 -14   4   3    20162.02    21536.41    282.10 o 
 -12   4   3     1030.28     1098.68     54.48 o 
 -10   4   3      453.61      623.26     46.60 o 
  -8   4   3    66164.16    70159.66    513.16 o 
  -6   4   3    10996.38    11867.25    155.61 o 
  -4   4   3     4954.70     4729.55     83.80 o 
  -2   4   3     1968.90     1509.31     64.68 o 
   0   4   3     2806.64     3091.41     86.06 o 
   2   4   3     6447.41     5656.69    102.28 o 
   4   4   3    30504.79    30383.02    233.61 o 
   6   4   3     5825.40     6232.30    113.21 o 
   8   4   3     1467.98     1483.55     72.13 o 
  10   4   3        3.54       48.67     46.30 o 
  12   4   3       39.52      144.65     47.86 o 
  14   4   3    18784.27    18925.44    231.44 o 
  16   4   3      562.23      425.29     56.55 o 
  18   4   3    12441.75    13230.49    220.04 o 
  20   4   3     3314.92     3319.82    138.11 o 
  22   4   3     1501.51     1488.01    124.06 o 
  24   4   3     5339.72     5602.21    186.30 o 
  26   4   3     1476.13     1307.89    175.63 o 
  28   4   3      278.54      265.41     76.36 o 
  30   4   3      229.66      122.87     86.35 o 
  32   4   3        9.75      384.31    143.12 o 
  34   4   3     5130.78     5269.84    307.66 o 
  36   4   3      324.21      226.51     95.30 o 
  38   4   3      810.91      482.20    171.06 o 
  40   4   3      175.42      197.16    104.33 o 
  42   4   3      164.05      219.28    120.36 o 
  44   4   3      996.97      591.73    138.33 o 
 -47   5   3     1182.99      772.78    131.16 o 
 -45   5   3      839.17      636.52    188.59 o 
 -43   5   3      190.52      114.53     84.20 o 
 -41   5   3     1290.11     1281.25    158.80 o 
 -39   5   3     2888.31     2641.24    221.19 o 
 -37   5   3      600.32      470.65     91.22 o 
 -35   5   3     2376.37     1883.42    199.76 o 
 -33   5   3     3238.98     3601.58    174.83 o 
 -31   5   3     6782.30     7031.37    290.16 o 
 -29   5   3     5226.70     5657.37    215.33 o 
 -27   5   3     2596.91     2728.35    140.55 o 
 -25   5   3        8.07      109.22     55.43 o 
 -23   5   3     1627.01     1492.06    102.73 o 
 -21   5   3     1236.48     1280.48     83.25 o 
 -19   5   3       35.96       59.88     79.81 o 
 -17   5   3      207.46      158.61     44.15 o 
 -15   5   3    25212.75    26257.03    259.77 o 
 -13   5   3     2837.88     2953.37     92.42 o 
 -11   5   3    29213.40    31320.02    269.23 o 
  -9   5   3     5040.77     4995.45    111.99 o 
  -7   5   3     1179.97     1295.39     63.06 o 
  -5   5   3     7027.48     6904.91    103.72 o 
  -3   5   3    41550.29    43526.47    286.79 o 
  -1   5   3    45985.39    47740.09    310.52 o 
   1   5   3    13381.70    14710.10    185.37 o 
   3   5   3     3649.65     3335.51     77.90 o 
   5   5   3     5808.19     5659.06    139.45 o 
   7   5   3     1173.11     1494.89     66.53 o 
   9   5   3       19.09      108.68     40.12 o 
  11   5   3     9447.79     9436.36    166.29 o 
  13   5   3     1593.17     1618.15     94.60 o 
  15   5   3     5512.04     5924.13    159.53 o 
  17   5   3      374.53      456.28     61.77 o 
  19   5   3     7976.90     8296.58    203.82 o 
  21   5   3     3115.69     3134.63    133.28 o 
  23   5   3     4988.39     5108.80    173.74 o 
  25   5   3      958.80      779.45     88.36 o 
  27   5   3      709.86      643.07     96.00 o 
  29   5   3     5984.59     6063.93    308.79 o 
  31   5   3      457.30      329.89    143.35 o 
  33   5   3     1277.23     1313.21    156.65 o 
  35   5   3    11861.53    12721.23    531.48 o 
  37   5   3     1092.98      646.52    128.56 o 
  39   5   3      371.95      326.86     95.38 o 
  41   5   3     1250.07      964.19    199.62 o 
  43   5   3       80.45       68.01     92.48 o 
 -46   6   3     1285.65     1460.45    206.25 o 
 -44   6   3      618.51      473.88     99.44 o 
 -42   6   3      503.42      535.44    111.81 o 
 -40   6   3      882.84      729.86    130.77 o 
 -38   6   3      217.27       65.97     87.63 o 
 -36   6   3      223.67      398.05     65.54 o 
 -34   6   3     2099.10     2134.40    200.64 o 
 -32   6   3       34.75      138.15     57.99 o 
 -30   6   3    16462.89    16928.32    425.36 o 
 -28   6   3       38.53      114.36     56.16 o 
 -26   6   3     4095.56     4392.52    158.40 o 
 -24   6   3     3898.21     4186.15    143.04 o 
 -22   6   3       11.06      140.22     51.76 o 
 -20   6   3     1134.37     1188.99     82.35 o 
 -18   6   3      803.95     1053.96     93.31 o 
 -16   6   3      152.77      246.73     46.88 o 
 -14   6   3     1663.63     1694.17     73.45 o 
 -12   6   3       86.12       57.47     28.36 o 
 -10   6   3    29356.82    30167.01    292.11 o 
  -8   6   3    10673.67    11190.95    158.29 o 
  -6   6   3     5664.85     5483.39    100.36 o 
  -4   6   3    16474.30    16439.54    161.88 o 
  -2   6   3       12.16      104.51     30.39 o 
   0   6   3     3206.73     2821.32     96.79 o 
   2   6   3      106.01      118.86     32.30 o 
   4   6   3     4791.92     4692.19     99.54 o 
   6   6   3     3193.03     3257.13     91.47 o 
   8   6   3     3944.96     3935.79     99.36 o 
  10   6   3     1913.96     1914.19     75.63 o 
  12   6   3      227.31      208.83     47.10 o 
  14   6   3    12365.19    13224.36    237.81 o 
  16   6   3     2667.99     2451.47    111.91 o 
  18   6   3      215.28      229.04     63.43 o 
  20   6   3     6330.35     6399.28    192.18 o 
  22   6   3     2554.29     2424.16    158.47 o 
  24   6   3        5.80      175.01     70.04 o 
  26   6   3     3756.81     3684.41    176.48 o 
  28   6   3      534.17      328.91    130.46 o 
  30   6   3       11.32      322.40     96.41 o 
  32   6   3     5075.07     5419.07    300.13 o 
  34   6   3     1102.25     1298.06    198.86 o 
  36   6   3      516.13      739.92    151.66 o 
  38   6   3       77.28      203.55     82.73 o 
  40   6   3      102.69      172.72    108.85 o 
  42   6   3        2.53      248.01    112.75 o 
 -45   7   3      703.07      477.53    125.52 o 
 -43   7   3        3.74      192.63     84.93 o 
 -41   7   3      754.12      535.18    110.11 o 
 -39   7   3     3149.73     3129.21    264.16 o 
 -37   7   3      609.94      358.57     84.23 o 
 -35   7   3      881.66      932.92    132.09 o 
 -33   7   3       50.07      137.82     53.79 o 
 -31   7   3      291.12      280.68     74.33 o 
 -29   7   3     6308.23     6160.93    195.79 o 
 -27   7   3      787.24      734.15     82.28 o 
 -25   7   3     9615.91     9522.54    187.94 o 
 -23   7   3      894.34      908.95     92.21 o 
 -21   7   3     1358.43     1484.67    116.87 o 
 -19   7   3     1772.83     2015.89     92.78 o 
 -17   7   3       33.33       91.95     56.20 o 
 -15   7   3      267.97      337.03     44.75 o 
 -13   7   3     8303.93     8864.68    158.61 o 
 -11   7   3     1500.42     1637.64     74.10 o 
  -9   7   3    11521.82    11922.54    180.64 o 
  -7   7   3     2512.44     2508.93     89.13 o 
  -5   7   3     7227.77     6616.24    178.56 o 
  -3   7   3     3269.20     3220.34     82.21 o 
  -1   7   3     5736.72     5677.38    114.80 o 
   1   7   3      516.13      647.43     48.28 o 
   3   7   3     4754.68     4760.52    114.87 o 
   5   7   3      808.66      857.13     64.07 o 
   7   7   3    13686.14    13510.81    196.78 o 
   9   7   3      217.84      292.26     52.09 o 
  11   7   3    19591.16    19847.03    251.98 o 
  13   7   3     9835.61     9863.98    182.71 o 
  15   7   3     2481.67     2654.40    126.25 o 
  17   7   3       51.14      138.55     59.89 o 
  19   7   3     1563.19     1792.88    120.61 o 
  21   7   3     9680.81     9755.10    214.67 o 
  23   7   3     3382.32     3132.90    144.29 o 
  25   7   3       26.98       58.00     80.68 o 
  27   7   3     1369.29     1127.18    129.45 o 
  29   7   3      822.36      626.91    107.85 o 
  31   7   3       20.37      196.63     77.76 o 
  33   7   3      334.45      242.93     98.93 o 
  35   7   3      803.09      305.07     98.69 o 
  37   7   3     1025.01      871.86    131.49 o 
  39   7   3     1535.02     1278.83    200.25 o 
 -42   8   3      561.44      534.63     86.65 o 
 -40   8   3      964.01      771.93    167.66 o 
 -38   8   3      929.95      825.26    124.22 o 
 -36   8   3     1092.93     1039.41    200.23 o 
 -34   8   3     3389.59     3357.09    261.51 o 
 -32   8   3     1443.66     1500.63    990.46 o 
 -30   8   3      924.48      922.11    115.28 o 
 -28   8   3     1123.33     1171.96    101.40 o 
 -26   8   3     1146.08     1145.50    110.47 o 
 -24   8   3       50.55       97.21     43.30 o 
 -22   8   3    13506.58    14057.18    262.60 o 
 -20   8   3      935.59     1002.74     85.75 o 
 -18   8   3    10569.11    10701.17    272.99 o 
 -16   8   3    17132.90    17939.86    248.29 o 
 -14   8   3      212.16      286.40     40.68 o 
 -12   8   3     4147.16     4168.26    113.92 o 
 -10   8   3     1855.04     1794.42     88.24 o 
  -8   8   3       76.66      169.25     40.88 o 
  -6   8   3     4354.87     4442.11    139.86 o 
  -4   8   3       43.65      115.50     40.95 o 
  -2   8   3    25371.16    25427.08    324.99 o 
   0   8   3     1189.85     1143.09     96.12 o 
   2   8   3     2780.24     2763.05     93.63 o 
   4   8   3    18438.71    18243.72    244.38 o 
   6   8   3     5664.84     5516.39    149.06 o 
   8   8   3     2912.83     3013.49     98.99 o 
  10   8   3      314.40      296.30     43.58 o 
  12   8   3     1406.60     1280.88     97.02 o 
  14   8   3     3851.31     4016.30    152.82 o 
  16   8   3     3995.36     4011.82    131.99 o 
  18   8   3    14415.79    14929.30    356.05 o 
  20   8   3     3009.44     3119.58    140.99 o 
  22   8   3     1966.32     1731.16    163.80 o 
  24   8   3     2225.83     2424.29    160.16 o 
  26   8   3       32.97      120.09     57.98 o 
  28   8   3      136.11      201.30     58.76 o 
  30   8   3      265.28      159.28     90.21 o 
  32   8   3      705.22      536.83     97.48 o 
  34   8   3      177.42      188.25     87.08 o 
  36   8   3     3220.62     3073.30    276.19 o 
  38   8   3     1708.67     2091.59    224.57 o 
 -39   9   3      151.00       88.81    140.52 o 
 -37   9   3     1816.54     1567.12    307.19 o 
 -35   9   3       28.23      137.05     65.51 o 
 -33   9   3     5350.26     5633.76    314.95 o 
 -31   9   3      118.90      180.17    137.49 o 
 -29   9   3     2842.69     2757.47    172.92 o 
 -27   9   3     2114.40     1902.01    113.01 o 
 -25   9   3       97.08       99.75     44.34 o 
 -23   9   3      481.07      352.68     47.46 o 
 -21   9   3     2744.99     2898.88    124.24 o 
 -19   9   3     1215.43     1086.66     76.36 o 
 -17   9   3    14068.64    14236.32    253.00 o 
 -15   9   3     6385.92     6332.29    182.08 o 
 -13   9   3     1206.26     1143.63    147.26 o 
 -11   9   3     1794.21     2047.58    133.74 o 
  -9   9   3       17.91      104.13     45.79 o 
  -7   9   3      841.48      772.04     94.26 o 
  -5   9   3     7327.33     7421.99    191.63 o 
  -3   9   3      718.67      686.59     60.03 o 
  -1   9   3    31924.50    32147.25    489.27 o 
   1   9   3      571.62      418.14    113.46 o 
   3   9   3    14448.99    14346.56    299.33 o 
   5   9   3     1229.56     1253.38     85.94 o 
   7   9   3     1732.94     1845.14    111.39 o 
   9   9   3      324.89      253.14     40.16 o 
  11   9   3       23.44       74.42     55.14 o 
  13   9   3      196.18      186.87     65.30 o 
  15   9   3     5633.91     5754.31    167.40 o 
  17   9   3     2699.88     2750.02    137.21 o 
  19   9   3    11633.47    12191.98    280.02 o 
  21   9   3      412.36      332.48     64.58 o 
  23   9   3     2542.37     2260.87    150.72 o 
  25   9   3      572.35      561.86     63.14 o 
  27   9   3      100.10      155.29     77.26 o 
  29   9   3     1281.62     1184.03    157.66 o 
  31   9   3      388.10      356.74     93.06 o 
  33   9   3       60.27      126.11    121.31 o 
  35   9   3     3730.71     3809.25    272.55 o 
 -36  10   3      834.30      328.37    101.65 o 
 -34  10   3      369.57      341.34    107.47 o 
 -32  10   3      146.75      211.24     84.96 o 
 -30  10   3     5251.58     4939.38    225.34 o 
 -28  10   3       45.26       25.84     73.79 o 
 -26  10   3     1596.03     1271.98    159.77 o 
 -24  10   3      797.20      574.81    143.25 o 
 -22  10   3       97.29      191.29     57.42 o 
 -20  10   3      161.50      144.82     44.14 o 
 -18  10   3     1020.27     1039.65     84.54 o 
 -16  10   3      123.32       57.21     94.81 o 
 -14  10   3     9584.33     8743.16    261.70 o 
 -12  10   3     2381.05     2255.70    133.20 o 
 -10  10   3    13390.57    13600.74    374.50 o 
  -8  10   3     4711.71     4487.11    136.94 o 
  -6  10   3    12223.58    12916.60    335.87 o 
  -4  10   3    15983.54    16915.35    485.57 o 
  -2  10   3      287.33      427.77     97.44 o 
   0  10   3      849.44      881.37    133.46 o 
   2  10   3       14.24      291.44    156.45 o 
   4  10   3     1211.29      946.68    120.25 o 
   6  10   3     5175.81     5035.36    342.62 o 
   8  10   3      695.47      600.01     75.34 o 
  10  10   3      213.25      185.08     35.04 o 
  12  10   3     3369.17     3472.92    122.58 o 
  14  10   3       83.60      103.50     56.41 o 
  16  10   3     7418.09     7906.36    243.79 o 
  18  10   3     2859.86     2800.70    156.65 o 
  20  10   3     4163.55     3690.50    201.37 o 
  22  10   3     1479.95     1405.66    160.47 o 
  24  10   3      277.31      292.13     77.73 o 
  26  10   3     5588.82     5886.98    259.74 o 
  28  10   3      191.12      309.88     96.64 o 
  30  10   3     2978.11     2921.18    271.33 o 
  32  10   3     2196.17     1848.02    251.44 o 
 -33  11   3      174.31      525.35    291.84 o 
 -31  11   3       60.88      101.28    343.64 o 
 -29  11   3     1237.39      978.95    219.56 o 
 -27  11   3       71.44      202.20     73.32 o 
 -25  11   3     4820.22     4881.37    357.90 o 
 -23  11   3      503.39      444.24     92.71 o 
 -21  11   3     2667.94     2445.39    346.78 o 
 -19  11   3      572.71      699.75    140.74 o 
 -17  11   3      376.53      184.06    124.98 o 
 -15  11   3      501.84      372.27     66.69 o 
 -13  11   3     1863.56     1525.72    206.55 o 
 -11  11   3      434.50      276.39     52.67 o 
  -9  11   3    13671.21    14778.09   1157.80 o 
  -7  11   3     2242.52     2635.02    293.56 o 
  -5  11   3     8630.03     9595.82    364.46 o 
  -3  11   3      190.82      241.11     96.93 o 
  -1  11   3      272.11      290.23    120.86 o 
   1  11   3     1000.29      796.57    185.43 o 
   3  11   3     3770.00     3710.63    237.07 o 
   5  11   3     1009.45      726.59    135.00 o 
   7  11   3    11164.95    13005.32    713.54 o 
   9  11   3      514.49      408.00    166.40 o 
  11  11   3    22238.98    25412.56  10354.75 o 
  13  11   3      369.90      251.27    119.82 o 
  15  11   3     7972.96     7953.71    376.42 o 
  17  11   3      837.78      747.28    253.15 o 
  19  11   3     1183.74      961.45    170.85 o 
  21  11   3     1723.48     1254.05    180.83 o 
  23  11   3     1193.40      989.29    169.44 o 
  25  11   3        0.16      313.06    105.88 o 
  27  11   3     4963.55     4777.60    479.18 o 
  29  11   3      144.24      183.71    110.22 o 
 -28  12   3      258.24      357.75    216.47 o 
 -26  12   3      373.86      678.94    340.32 o 
 -24  12   3       46.91      651.10    199.42 o 
 -22  12   3     3144.80     2313.86    349.87 o 
 -20  12   3      649.66      173.75    117.84 o 
 -18  12   3     3629.80     3232.92    328.68 o 
 -16  12   3     3351.73     3408.86    559.73 o 
 -14  12   3     6583.58     6514.80    619.48 o 
 -12  12   3     1789.44     1705.69    223.70 o 
 -10  12   3     1231.62      878.24    421.10 o 
  -8  12   3      354.52      288.44    232.47 o 
  -6  12   3     2111.64     1880.63    234.48 o 
  -4  12   3      207.01      229.44    129.65 o 
  -2  12   3     4827.26     5278.85    342.79 o 
   0  12   3      718.86      621.76    139.18 o 
   2  12   3      303.17      349.90    137.49 o 
   4  12   3     3792.33     3595.84    392.30 o 
   6  12   3      158.05      207.71    145.64 o 
   8  12   3     2659.19     2617.94    330.58 o 
  10  12   3     4445.67     3448.87    542.24 o 
  12  12   3      161.79      542.62    167.75 o 
  14  12   3     5629.95     5789.40    415.62 o 
  16  12   3      205.85      245.46    125.24 o 
  18  12   3     2513.88     2408.99    333.84 o 
  20  12   3     1451.23     1881.66    440.13 o 
  22  12   3      166.99       59.04    151.05 o 
  24  12   3     2233.89     1796.08    307.99 o 
 -23  13   3      135.74      641.07    240.14 o 
 -21  13   3      342.77      914.54    308.89 o 
 -19  13   3        6.50      349.79    410.02 o 
 -17  13   3     4710.54     4968.89    763.60 o 
 -15  13   3       56.95      158.70    103.53 o 
 -13  13   3     7062.08     7491.75    433.77 o 
 -11  13   3      300.30      176.79    129.47 o 
  -9  13   3     1047.03      934.83    247.02 o 
  -7  13   3        6.05      204.84    125.16 o 
  -5  13   3      498.37      502.59    194.40 o 
  -3  13   3      648.65      473.58    124.23 o 
  -1  13   3     3412.11     3455.05    426.28 o 
   1  13   3      923.35      941.02    528.38 o 
   3  13   3     5736.36     5404.24    385.51 o 
   5  13   3       88.64      210.85     91.94 o 
   7  13   3     4354.42     5491.37    779.89 o 
   9  13   3       55.00      276.25    136.11 o 
  11  13   3      175.38      337.37    134.65 o 
  13  13   3      643.17      800.10    195.52 o 
  15  13   3     1022.40     1104.82    231.05 o 
  17  13   3       82.41      140.18    106.66 o 
  19  13   3     5758.76     6037.97    752.62 o 
 -12  14   3        7.48      251.88    266.65 o 
 -10  14   3     3218.47     3164.43    645.99 o 
  -8  14   3     1293.27      821.17    303.39 o 
  -6  14   3      690.37      491.28    247.24 o 
  -4  14   3     1778.06     1833.97    488.33 o 
  -2  14   3     1417.14      952.42    354.91 o 
   0  14   3     1403.51     1237.56    232.87 o 
   2  14   3      371.66      387.20    139.96 o 
   4  14   3       15.89      220.88    127.63 o 
   6  14   3      613.97      625.37    166.41 o 
   8  14   3      580.33      353.80    104.95 o 
 -50   0   4       47.39      467.71    228.78 o 
 -48   0   4      398.76      423.13    149.99 o 
 -46   0   4       43.12      472.83    127.54 o 
 -44   0   4       55.14       69.64    456.51 o 
 -42   0   4     1181.53     1532.62    263.01 o 
 -40   0   4      209.68      209.08    128.56 o 
 -38   0   4     1286.25     1332.39    480.28 o 
 -36   0   4    13009.97    14170.13    560.53 o 
 -34   0   4     1374.93     1040.69    161.89 o 
 -32   0   4    15772.54    16732.43    406.43 o 
 -30   0   4     3576.35     3023.40    192.22 o 
 -28   0   4       25.32       97.26     78.84 o 
 -26   0   4       59.80      213.69    114.68 o 
 -24   0   4     2757.49     2891.12    175.48 o 
 -22   0   4    21594.55    22630.44    363.53 o 
 -20   0   4   142791.03   151853.33   2037.09 o 
 -18   0   4     1191.97      935.20    109.04 o 
 -16   0   4   114124.51   110908.73    927.77 o 
 -14   0   4     1910.75     1894.32    159.09 o 
 -12   0   4    25641.37    23333.80    419.30 o 
 -10   0   4    31924.23    30801.84    332.52 o 
  -8   0   4     1160.70      785.78    120.13 o 
  -6   0   4        2.89      197.64     80.89 o 
  -4   0   4    24408.18    26409.02    280.73 o 
  -2   0   4     1350.60     1696.20     96.80 o 
   0   0   4    70575.73    66512.52    403.81 o 
   2   0   4    29590.16    30268.89    324.50 o 
   4   0   4    84547.92    81172.20    666.87 o 
   6   0   4    15973.33    16976.46    243.65 o 
   8   0   4     4309.14     4295.75    184.50 o 
  10   0   4    22615.91    23739.86    347.30 o 
  12   0   4    32111.49    32505.07    469.89 o 
  14   0   4    11522.04    13452.04    303.30 o 
  16   0   4    33294.93    33523.00    458.04 o 
  18   0   4    20019.62    21448.30    413.21 o 
  20   0   4    31342.10    30880.39    475.84 o 
  22   0   4       40.62       27.18     90.75 o 
  24   0   4    16021.78    15754.55    379.44 o 
  26   0   4       57.44      112.24     75.77 o 
  28   0   4      118.71      599.67    200.78 o 
  30   0   4     2549.54     2488.29    571.28 o 
  32   0   4       71.63      162.74     78.09 o 
  34   0   4       73.22      170.78     93.55 o 
  36   0   4    10615.47    11497.57    664.82 o 
  38   0   4       31.66       -2.92    183.69 o 
  40   0   4    11018.12    12216.34    662.74 o 
  42   0   4      238.85      474.06    172.27 o 
  44   0   4     2561.95     2346.74    373.02 o 
 -51   1   4      197.23      409.79    104.14 o 
 -49   1   4     1261.54     1531.39    206.32 o 
 -47   1   4      482.45      347.30    107.45 o 
 -45   1   4     1058.68     1010.43    132.44 o 
 -43   1   4      182.41      245.21    105.60 o 
 -41   1   4     8956.99     9663.85    404.42 o 
 -39   1   4     2287.29     2435.74    238.80 o 
 -37   1   4     2007.48     2108.32    175.76 o 
 -35   1   4     2687.31     2713.25    155.59 o 
 -33   1   4       45.56       53.11     81.83 o 
 -31   1   4    13935.83    13767.32    252.84 o 
 -29   1   4    20399.26    20658.79    298.16 o 
 -27   1   4     1169.26     1147.88     95.09 o 
 -25   1   4     8358.49     8339.47    198.63 o 
 -23   1   4    12761.96    13191.53    217.61 o 
 -21   1   4    14281.03    13457.80    259.41 o 
 -19   1   4      182.44      155.27     56.94 o 
 -17   1   4    39506.39    39415.95    304.73 o 
 -15   1   4     3526.56     3851.93    103.80 o 
 -13   1   4     3879.98     3213.68     97.98 o 
 -11   1   4      942.37     1047.41     79.36 o 
  -9   1   4    32544.92    31744.73    316.01 o 
  -7   1   4     6776.02     6350.21    102.95 o 
  -5   1   4      533.78      761.59     46.19 o 
  -3   1   4    14822.18    14433.66    140.72 o 
  -1   1   4    63388.02    62718.21    285.74 o 
   1   1   4    18163.09    18527.51    171.66 o 
   3   1   4    23246.03    23418.33    200.85 o 
   5   1   4      802.21      916.65     70.02 o 
   7   1   4    44426.94    43324.84    314.28 o 
   9   1   4    18056.54    17002.12    227.72 o 
  11   1   4    41292.08    41970.31    322.15 o 
  13   1   4    24322.02    25394.04    286.59 o 
  15   1   4      857.03      570.63     66.52 o 
  17   1   4    11497.09    11376.82    206.39 o 
  19   1   4     3286.77     2642.16    124.71 o 
  21   1   4     6163.98     6080.60    181.19 o 
  23   1   4    10523.09    10940.83    225.13 o 
  25   1   4     6618.98     6396.84    184.70 o 
  27   1   4      897.48      954.07    177.40 o 
  29   1   4     1353.45     1644.66    230.60 o 
  31   1   4      320.42      418.61    131.39 o 
  33   1   4      123.00      279.59     94.98 o 
  35   1   4     2767.11     3230.26    284.75 o 
  37   1   4     2984.98     2844.75    262.31 o 
  39   1   4     2141.74     2169.47    226.04 o 
  41   1   4     2526.89     2724.19    294.14 o 
  43   1   4      762.22      456.95    121.95 o 
  45   1   4     1408.97     1643.43    247.10 o 
 -50   2   4      276.73      158.56    137.87 o 
 -48   2   4      251.58      124.30     99.62 o 
 -46   2   4       18.96      194.50    103.89 o 
 -44   2   4     8838.33    10519.26    574.10 o 
 -42   2   4     1227.57      871.70    136.94 o 
 -40   2   4     5699.45     6002.13    303.60 o 
 -38   2   4     3419.81     3770.35    207.10 o 
 -36   2   4     3541.08     3509.95    190.43 o 
 -34   2   4     1483.53     1388.79    116.18 o 
 -32   2   4      209.16      363.04    682.25 o 
 -30   2   4       61.76      187.72     58.68 o 
 -28   2   4    18295.66    18890.81    277.34 o 
 -26   2   4      167.52      195.98     49.57 o 
 -24   2   4    22281.13    21049.69    257.95 o 
 -22   2   4     2824.78     2760.50    109.83 o 
 -20   2   4      279.27      427.38     47.99 o 
 -18   2   4     3294.51     3148.27     98.26 o 
 -16   2   4    18863.38    21042.27    273.85 o 
 -14   2   4    15049.86    15221.00    201.88 o 
 -12   2   4    31372.93    30886.33    193.91 o 
 -10   2   4     2628.04     2413.40     78.18 o 
  -8   2   4    86653.67    81814.70    453.02 o 
  -6   2   4     5535.52     5620.83    132.98 o 
  -4   2   4    30369.60    30446.81    270.62 o 
  -2   2   4     1849.97     1643.65     74.65 o 
   0   2   4     1338.15     1227.18     91.11 o 
   2   2   4    14502.30    13693.29    141.78 o 
   4   2   4    12470.94    12544.60    139.64 o 
   6   2   4       27.72      -49.49     49.49 o 
   8   2   4   114852.72   116566.14    726.24 o 
  10   2   4    11339.39    11292.15    187.80 o 
  12   2   4    48722.24    47592.55    414.19 o 
  14   2   4     3085.74     2967.10    116.79 o 
  16   2   4      490.70      271.44     61.72 o 
  18   2   4      184.85      101.78     53.25 o 
  20   2   4       25.31      157.83     95.88 o 
  22   2   4     2012.75     1932.17    118.01 o 
  24   2   4     4511.61     4378.86    161.39 o 
  26   2   4     1922.28     1973.75    147.81 o 
  28   2   4    27883.33    28959.03    574.89 o 
  30   2   4     1595.89     1248.49    184.61 o 
  32   2   4     5909.83     6022.54    318.42 o 
  34   2   4       13.42      152.82    108.66 o 
  36   2   4      146.98      237.61     74.63 o 
  38   2   4     1771.92     1945.88    217.21 o 
  40   2   4     3610.15     4195.24    347.92 o 
  42   2   4      153.08      151.08     97.87 o 
  44   2   4     2493.26     2974.06    281.42 o 
 -49   3   4     2827.99     3201.55    260.74 o 
 -47   3   4        4.15      133.26     80.83 o 
 -45   3   4     6229.04     6759.14    589.32 o 
 -43   3   4     1610.73     1711.78    212.67 o 
 -41   3   4     7249.70     7622.89    461.67 o 
 -39   3   4     1583.51     1483.31    137.79 o 
 -37   3   4     4699.85     4898.51    288.08 o 
 -35   3   4       61.88      102.98     90.01 o 
 -33   3   4      747.36      582.98    113.53 o 
 -31   3   4     1112.66     1113.91     96.91 o 
 -29   3   4     1371.87     1632.69    111.18 o 
 -27   3   4     3813.27     3844.57    160.26 o 
 -25   3   4     5253.88     5343.26    185.08 o 
 -23   3   4     5531.34     5427.93    139.90 o 
 -21   3   4     2303.45     2126.37     96.37 o 
 -19   3   4     3222.16     3472.12    106.25 o 
 -17   3   4     8221.41     8898.73    150.84 o 
 -15   3   4     7241.52     6835.68    142.35 o 
 -13   3   4    53183.46    56760.72    488.12 o 
 -11   3   4     1181.84     1227.92     65.44 o 
  -9   3   4    60674.86    58581.66    463.98 o 
  -7   3   4     4369.03     3853.71    108.75 o 
  -5   3   4    51590.43    50237.95    283.70 o 
  -3   3   4    91351.53    89814.52    389.13 o 
  -1   3   4    22057.51    21987.88    192.20 o 
   1   3   4      148.97      103.34     24.44 o 
   3   3   4    12739.22    14536.03    155.18 o 
   5   3   4    13391.61    13129.57    179.69 o 
   7   3   4    11133.43    10161.87    167.65 o 
   9   3   4    36340.32    37257.13    293.62 o 
  11   3   4    57317.50    60732.11    588.93 o 
  13   3   4     1738.06     1225.92     83.19 o 
  15   3   4    11810.47    11607.43    196.55 o 
  17   3   4     3288.43     2950.33    113.73 o 
  19   3   4     6771.25     6209.16    172.66 o 
  21   3   4    12352.55    12317.56    281.43 o 
  23   3   4       17.15      122.07     54.87 o 
  25   3   4      262.24      196.52     52.38 o 
  27   3   4     8047.27     8450.83    284.41 o 
  29   3   4       34.40       33.03    121.69 o 
  31   3   4     4676.71     4942.20    298.31 o 
  33   3   4     4800.25     5009.21    282.93 o 
  35   3   4       57.54      348.90    106.77 o 
  37   3   4     4087.52     3945.55    296.97 o 
  39   3   4      104.90      171.41     93.97 o 
  41   3   4      597.97      347.16    104.12 o 
  43   3   4     1100.30     1280.71    234.77 o 
 -48   4   4      499.87      230.46    109.04 o 
 -46   4   4      692.43      764.70    103.40 o 
 -44   4   4      376.76      406.00    113.09 o 
 -42   4   4     1477.49     1736.33    184.75 o 
 -40   4   4     1640.68     1875.95    211.29 o 
 -38   4   4     5552.79     5563.64    323.86 o 
 -36   4   4     8199.24     8442.10    284.63 o 
 -34   4   4     4160.22     4252.33    181.70 o 
 -32   4   4     4990.97     5049.83    201.26 o 
 -30   4   4      215.29      204.80     69.59 o 
 -28   4   4     1074.93     1082.49    100.72 o 
 -26   4   4      676.35      796.93     73.32 o 
 -24   4   4       23.66      179.58     45.79 o 
 -22   4   4     2651.40     2777.12    118.41 o 
 -20   4   4    29651.06    31053.30    406.24 o 
 -18   4   4     5762.83     6391.79    133.97 o 
 -16   4   4    89351.72    94517.56    726.67 o 
 -14   4   4     6726.53     6562.90    137.65 o 
 -12   4   4    48814.57    50905.56    523.06 o 
 -10   4   4    13697.80    13290.73    169.91 o 
  -8   4   4     6981.44     7527.40    108.03 o 
  -6   4   4     7856.01     7262.93    109.72 o 
  -4   4   4    35332.73    39534.22    268.85 o 
  -2   4   4     1729.60     1946.42     66.08 o 
   0   4   4    27994.78    25577.49    250.91 o 
   2   4   4      134.72      158.19     61.13 o 
   4   4   4    12429.54    10606.77    160.59 o 
   6   4   4    19548.35    19403.32    259.05 o 
   8   4   4     4626.24     4305.30    105.58 o 
  10   4   4       38.07      149.87     48.16 o 
  12   4   4    29244.41    30339.30    297.32 o 
  14   4   4      254.34      319.31     53.35 o 
  16   4   4    15900.24    15993.87    238.20 o 
  18   4   4     2445.85     2154.75    114.87 o 
  20   4   4    26851.36    27961.63    355.42 o 
  22   4   4     8956.01     9343.77    202.51 o 
  24   4   4    10149.58     9543.07    212.09 o 
  26   4   4      910.47      904.99    135.39 o 
  28   4   4      595.66      508.38     98.47 o 
  30   4   4    11324.40    11793.18    420.69 o 
  32   4   4     2610.37     3223.23    264.64 o 
  34   4   4       10.04      152.81     87.61 o 
  36   4   4     1412.67     1690.43    179.59 o 
  38   4   4     1579.62     1765.21    229.26 o 
  40   4   4      966.95      997.36    214.47 o 
  42   4   4        2.33      132.30    108.51 o 
 -47   5   4       28.84       80.45    114.94 o 
 -45   5   4      521.05      297.28    108.48 o 
 -43   5   4       16.83      155.40    156.99 o 
 -41   5   4     1649.56     1649.98    166.32 o 
 -39   5   4      577.46      306.63     66.32 o 
 -37   5   4     5078.26     5419.48    284.74 o 
 -35   5   4     2151.39     2398.98    173.13 o 
 -33   5   4     6623.10     7005.51    251.21 o 
 -31   5   4      856.04      881.85     92.27 o 
 -29   5   4      471.27      438.58     79.70 o 
 -27   5   4     1071.21      692.62    101.87 o 
 -25   5   4      770.03      635.00     66.30 o 
 -23   5   4     1884.39     1828.70    123.24 o 
 -21   5   4    14433.88    15372.44    261.58 o 
 -19   5   4     9208.61     9084.32    162.35 o 
 -17   5   4    18609.78    18801.24    215.24 o 
 -15   5   4    15952.36    15960.96    189.23 o 
 -13   5   4    23706.49    23916.67    228.63 o 
 -11   5   4     5875.85     5561.06    106.75 o 
  -9   5   4     3917.69     3766.50     85.73 o 
  -7   5   4     2860.26     2706.47     73.70 o 
  -5   5   4     5053.21     5295.71    106.24 o 
  -3   5   4     3703.21     3891.69     86.71 o 
  -1   5   4    55047.06    55931.04    414.09 o 
   1   5   4       49.46       -5.03     29.15 o 
   3   5   4     9041.97     7929.48    163.49 o 
   5   5   4      349.85      164.29     29.10 o 
   7   5   4      214.29      186.49     41.39 o 
   9   5   4     3815.03     3875.60    108.11 o 
  11   5   4     1216.13     1220.02     86.69 o 
  13   5   4    17293.71    18602.70    258.88 o 
  15   5   4     1222.07     1322.64     81.68 o 
  17   5   4     4439.31     4768.64    136.60 o 
  19   5   4    10089.46    10736.10    280.52 o 
  21   5   4     5514.63     5726.16    177.93 o 
  23   5   4     4023.41     4026.57    169.16 o 
  25   5   4      728.37      645.39     87.04 o 
  27   5   4     1265.79     1280.03    192.63 o 
  29   5   4       65.27      227.76     88.56 o 
  31   5   4       10.63      -36.89     86.21 o 
  33   5   4     1381.02     1363.92    193.26 o 
  35   5   4     3605.69     4108.42    273.21 o 
  37   5   4     1048.43      729.59    164.36 o 
  39   5   4     3468.69     3410.73    419.05 o 
  41   5   4     1687.37     1731.23    250.06 o 
 -46   6   4      119.13      264.21    124.10 o 
 -44   6   4     1553.67     1911.38    276.61 o 
 -42   6   4      261.09      142.00     88.33 o 
 -40   6   4     2262.85     2496.72    204.66 o 
 -38   6   4     1873.39     1785.73    145.80 o 
 -36   6   4      696.11      615.63    116.43 o 
 -34   6   4     1140.85      829.34    125.76 o 
 -32   6   4      999.20      883.86    113.82 o 
 -30   6   4     1247.87     1163.22    117.88 o 
 -28   6   4     9895.76    10396.63    249.67 o 
 -26   6   4      113.88       75.37     61.15 o 
 -24   6   4     7905.31     8821.63    316.53 o 
 -22   6   4      857.57      800.94     73.38 o 
 -20   6   4     2654.50     2750.01    114.86 o 
 -18   6   4     3777.55     3987.47    132.67 o 
 -16   6   4     4225.72     4487.21    126.53 o 
 -14   6   4     9346.59    10047.50    156.21 o 
 -12   6   4     4193.97     4290.87     98.36 o 
 -10   6   4       70.00      196.43     35.03 o 
  -8   6   4    22999.97    22346.97    218.02 o 
  -6   6   4      358.38      579.45     54.70 o 
  -4   6   4     3445.91     3100.09     98.94 o 
  -2   6   4     2295.00     2314.83     81.41 o 
   0   6   4      121.02      187.90     37.73 o 
   2   6   4      898.60     1269.00     60.73 o 
   4   6   4     1911.36     1746.35     79.94 o 
   6   6   4     1073.37     1441.57     76.35 o 
   8   6   4    32019.54    32402.54    368.44 o 
  10   6   4        6.30       86.76     48.45 o 
  12   6   4    29870.38    31348.74    358.17 o 
  14   6   4      561.07      414.43     66.74 o 
  16   6   4      388.29      339.24     53.49 o 
  18   6   4     4024.51     3623.61    142.28 o 
  20   6   4       86.11      137.55     53.17 o 
  22   6   4     8493.87     8177.52    202.79 o 
  24   6   4      218.20       85.71     75.18 o 
  26   6   4     3962.59     3640.11    310.13 o 
  28   6   4     4327.44     4626.56    256.14 o 
  30   6   4     5325.07     5851.32    400.22 o 
  32   6   4     9234.29     9555.09    419.95 o 
  34   6   4      310.63      377.71    111.19 o 
  36   6   4     2353.33     2099.11    219.15 o 
  38   6   4     1226.78     1050.72    195.09 o 
  40   6   4     1129.05     1321.06    180.54 o 
 -45   7   4     2111.53     2705.52    307.09 o 
 -43   7   4      281.20      308.53    208.37 o 
 -41   7   4      453.27      388.22    199.89 o 
 -39   7   4      275.52      304.43     90.26 o 
 -37   7   4       60.40      211.68    104.37 o 
 -35   7   4       15.76       81.06     58.31 o 
 -33   7   4        7.93      112.84     50.00 o 
 -31   7   4       54.30       95.89     51.69 o 
 -29   7   4     4536.15     4646.18    228.11 o 
 -27   7   4     4579.54     4205.90    187.92 o 
 -25   7   4    11331.83    11551.44    202.11 o 
 -23   7   4     6457.70     6590.88    192.22 o 
 -21   7   4       62.99      151.82     42.46 o 
 -19   7   4      214.17      361.42     68.32 o 
 -17   7   4       60.01      143.70     56.35 o 
 -15   7   4      354.97      382.38     50.37 o 
 -13   7   4     8679.63     8504.35    152.25 o 
 -11   7   4      554.79      513.98     53.60 o 
  -9   7   4    12432.50    12701.85    174.98 o 
  -7   7   4     2502.16     2332.26     79.56 o 
  -5   7   4    12702.36    13048.33    176.10 o 
  -3   7   4      705.06      497.78     75.52 o 
  -1   7   4      116.12      190.72     53.51 o 
   1   7   4      623.14      790.46     70.69 o 
   3   7   4      775.48      942.72     70.83 o 
   5   7   4      188.65      205.35     49.52 o 
   7   7   4    17506.02    17290.53    285.98 o 
   9   7   4      981.73      992.18    121.98 o 
  11   7   4     1647.31     1437.31    105.29 o 
  13   7   4    28946.26    29292.32    372.70 o 
  15   7   4     1996.03     2140.13    120.67 o 
  17   7   4    16122.50    16439.15    257.58 o 
  19   7   4     2777.26     2694.25    136.99 o 
  21   7   4     2713.03     2626.54    142.17 o 
  23   7   4      508.25      384.13     96.20 o 
  25   7   4     2236.47     2039.71    180.87 o 
  27   7   4     5678.33     6146.01    253.03 o 
  29   7   4        7.80      182.93     67.35 o 
  31   7   4     1074.45     1022.75    125.42 o 
  33   7   4     3499.29     3475.96    270.42 o 
  35   7   4      348.03      221.36     81.75 o 
  37   7   4     4328.79     4476.76    304.92 o 
  39   7   4      753.11      662.45    231.23 o 
 -42   8   4       37.34      238.27    111.99 o 
 -40   8   4      128.77      356.31    107.19 o 
 -38   8   4      985.19      722.25    130.54 o 
 -36   8   4     1030.66     1147.51    151.94 o 
 -34   8   4      162.06      137.17     78.61 o 
 -32   8   4     1867.66     2120.28    193.05 o 
 -30   8   4     5563.13     6079.97    218.65 o 
 -28   8   4     2203.69     1868.80    152.39 o 
 -26   8   4      180.16      125.23     58.14 o 
 -24   8   4      730.21      595.55     69.44 o 
 -22   8   4      679.49      585.15     79.95 o 
 -20   8   4     3384.23     3228.14    115.68 o 
 -18   8   4      137.57       93.23     57.70 o 
 -16   8   4    24201.29    25760.99    332.41 o 
 -14   8   4     3848.89     3984.93    119.82 o 
 -12   8   4     1651.42     1522.05     94.89 o 
 -10   8   4        7.32       74.45     50.93 o 
  -8   8   4      144.42      105.74     45.33 o 
  -6   8   4        5.53       57.31     39.88 o 
  -4   8   4     4153.63     4076.35    125.04 o 
  -2   8   4     1587.34     1664.35    105.68 o 
   0   8   4     4220.84     4326.33    114.87 o 
   2   8   4      940.32      752.14     61.41 o 
   4   8   4     4565.80     4685.04    125.61 o 
   6   8   4     2236.12     2071.31    108.49 o 
   8   8   4      103.87      114.09     36.14 o 
  10   8   4     3341.18     3421.56    174.98 o 
  12   8   4     3483.17     3510.70    159.39 o 
  14   8   4       10.69      178.07     73.87 o 
  16   8   4     5129.45     5335.51    165.31 o 
  18   8   4     3860.56     3853.42    150.90 o 
  20   8   4     3571.36     3839.56    239.46 o 
  22   8   4      378.57      343.58     67.48 o 
  24   8   4      256.97      281.14     73.96 o 
  26   8   4      481.79      484.33    101.03 o 
  28   8   4      187.50      180.33     79.42 o 
  30   8   4     1367.72     1673.21    209.71 o 
  32   8   4      758.35      798.29    158.32 o 
  34   8   4      974.42      741.83    136.87 o 
  36   8   4     1175.58      807.80    125.61 o 
 -39   9   4      249.80      508.77    239.51 o 
 -37   9   4      570.48      396.03    114.55 o 
 -35   9   4      308.83      322.25     86.87 o 
 -33   9   4      905.48      655.72    131.79 o 
 -31   9   4     3791.33     3920.61    243.63 o 
 -29   9   4      332.69      113.37     76.80 o 
 -27   9   4       59.80      165.96     63.45 o 
 -25   9   4      249.84      181.63     50.51 o 
 -23   9   4      302.15      218.54     43.04 o 
 -21   9   4     4975.44     4736.85    157.16 o 
 -19   9   4       48.33       13.68     58.49 o 
 -17   9   4      272.30      283.10     37.82 o 
 -15   9   4     2172.36     2268.84     86.59 o 
 -13   9   4     1854.28     1656.04     78.27 o 
 -11   9   4     3807.46     3921.47    162.57 o 
  -9   9   4     2123.22     2223.07    144.59 o 
  -7   9   4      160.58      258.26     56.42 o 
  -5   9   4       37.06      123.25     64.89 o 
  -3   9   4      390.25      342.32     57.42 o 
  -1   9   4     3547.27     3590.49    138.84 o 
   1   9   4     3639.82     3589.17    120.72 o 
   3   9   4     6899.34     7162.73    174.99 o 
   5   9   4     4075.21     4020.68    114.41 o 
   7   9   4      416.09      353.46     46.53 o 
   9   9   4       72.80       71.70     46.14 o 
  11   9   4      137.93      190.53     58.50 o 
  13   9   4      814.16      827.26    100.21 o 
  15   9   4    14259.00    14364.08    335.86 o 
  17   9   4      408.60      397.80     60.33 o 
  19   9   4     4211.76     4357.25    221.43 o 
  21   9   4     1760.63     1659.81    127.75 o 
  23   9   4       77.97      215.12     51.47 o 
  25   9   4     3394.19     3644.49    206.23 o 
  27   9   4      212.05      219.68     77.73 o 
  29   9   4       13.36      210.15    101.48 o 
  31   9   4      647.79      577.56    132.80 o 
  33   9   4       31.47      138.47     97.82 o 
  35   9   4      261.22       40.87    103.33 o 
 -36  10   4        5.68       84.23    331.42 o 
 -34  10   4        9.11      237.65    181.43 o 
 -32  10   4       58.90      105.14     81.36 o 
 -30  10   4     1976.89     2209.03    163.68 o 
 -28  10   4      531.37      338.52     77.51 o 
 -26  10   4      495.93      353.87     69.95 o 
 -24  10   4        5.32       91.22     46.45 o 
 -22  10   4     3883.83     3951.59    259.61 o 
 -20  10   4        2.77       66.91     35.44 o 
 -18  10   4     1808.70     1986.26    112.57 o 
 -16  10   4     1595.88     1380.92    135.53 o 
 -14  10   4      644.26      691.87     87.63 o 
 -12  10   4     2349.61     2320.32    133.04 o 
 -10  10   4     1760.82     2119.80    147.64 o 
  -8  10   4     3171.37     3278.98    128.34 o 
  -6  10   4     5641.88     5544.25    165.20 o 
  -4  10   4        6.49      271.51     88.98 o 
  -2  10   4     6863.42     7103.75    182.02 o 
   0  10   4      715.55      533.32     85.95 o 
   2  10   4     6565.97     6507.38    183.64 o 
   4  10   4     6965.24     6827.54    171.29 o 
   6  10   4    18847.06    19523.77    366.62 o 
   8  10   4     7305.94     7368.13    217.81 o 
  10  10   4       61.80      136.95     33.45 o 
  12  10   4      947.43     1007.57     92.31 o 
  14  10   4    11359.51    11541.08    336.03 o 
  16  10   4     1344.08     1578.80    114.80 o 
  18  10   4     3484.03     3633.89    215.96 o 
  20  10   4        3.41      191.30     82.07 o 
  22  10   4       29.00      -54.96     91.08 o 
  24  10   4     3739.57     4220.10    235.48 o 
  26  10   4     1009.19      687.98    113.38 o 
  28  10   4       23.16      161.85    116.04 o 
  30  10   4      388.95      110.21    125.31 o 
 -33  11   4        0.53     -131.24    353.77 o 
 -31  11   4      473.12      411.77    156.10 o 
 -29  11   4     1042.60      907.12    210.36 o 
 -27  11   4     3273.67     2855.23    691.25 o 
 -25  11   4      120.14      197.71    117.62 o 
 -23  11   4     1255.12     1322.13    202.91 o 
 -21  11   4        0.80      189.32     74.78 o 
 -19  11   4        0.55      153.39     85.89 o 
 -17  11   4        1.01      -19.29     97.90 o 
 -15  11   4       24.83       99.05     42.31 o 
 -13  11   4      174.31      192.34     55.24 o 
 -11  11   4      545.26      326.45     64.67 o 
  -9  11   4     2308.52     2064.54    124.80 o 
  -7  11   4       88.35      -10.87     36.96 o 
  -5  11   4     1855.23     2146.75    213.10 o 
  -3  11   4      620.74      503.60    173.07 o 
  -1  11   4       39.04      102.48    137.44 o 
   1  11   4       82.16      209.83     95.75 o 
   3  11   4      425.62      415.92     80.36 o 
   5  11   4     3760.74     3753.28    308.67 o 
   7  11   4      603.94      497.19    154.02 o 
   9  11   4     1927.58     1740.24    186.63 o 
  11  11   4      803.06      672.31    130.58 o 
  13  11   4      304.32      389.22     80.89 o 
  15  11   4     1930.68     1732.58    187.67 o 
  17  11   4        1.53       50.90    152.74 o 
  19  11   4       53.56      147.84     91.44 o 
  21  11   4      313.99      184.61    210.50 o 
  23  11   4       23.18      179.69    106.68 o 
  25  11   4        0.29      157.56     97.10 o 
  27  11   4      333.57      269.93    115.22 o 
 -28  12   4      107.24     -193.55    360.40 o 
 -26  12   4      817.37     1012.26    435.59 o 
 -24  12   4      179.02      265.14    436.53 o 
 -22  12   4     3119.29     4714.92    669.66 o 
 -20  12   4      273.09      307.75    222.53 o 
 -18  12   4     5953.40     6065.61    403.66 o 
 -16  12   4     3234.49     3046.21    308.42 o 
 -14  12   4      108.37       41.59    138.64 o 
 -12  12   4       22.84      413.54    146.39 o 
 -10  12   4     3210.59     3760.24    385.42 o 
  -8  12   4     1501.64     1488.12    284.10 o 
  -6  12   4      568.20      463.35    119.66 o 
  -4  12   4      410.09      383.09    147.41 o 
  -2  12   4      103.34       65.37    194.31 o 
   0  12   4      388.63      413.35    101.85 o 
   2  12   4        2.34       78.24    106.55 o 
   4  12   4        0.62      213.64    337.77 o 
   6  12   4      208.16      375.60    266.37 o 
   8  12   4      435.63      498.09    175.47 o 
  10  12   4      142.75      119.83    182.57 o 
  12  12   4      138.93      128.05    156.53 o 
  14  12   4     1143.95      613.42    474.79 o 
  16  12   4     2933.04     2240.19    327.01 o 
  18  12   4       67.17      241.03    102.67 o 
  20  12   4     1025.61      553.52    106.01 o 
  22  12   4      789.95      461.17     91.55 o 
 -21  13   4      724.22      615.12    453.01 o 
 -19  13   4      157.32      531.60    387.10 o 
 -17  13   4       21.28      802.99    417.40 o 
 -15  13   4      367.70      263.24    272.90 o 
 -13  13   4      113.99      857.16    809.24 o 
 -11  13   4      585.92      454.16    159.73 o 
  -9  13   4       15.04      194.00    111.25 o 
  -7  13   4       78.82      378.00    134.70 o 
  -5  13   4        9.47       42.54    281.90 o 
  -3  13   4        1.89      186.35    101.46 o 
  -1  13   4       27.40      215.11    240.61 o 
   1  13   4      542.91      347.70    113.32 o 
   3  13   4      368.51      360.94    152.17 o 
   5  13   4        0.36      116.83    144.03 o 
   7  13   4      662.54      872.79    188.40 o 
   9  13   4        0.16      179.83    184.18 o 
  11  13   4      409.35      464.78    151.62 o 
  13  13   4       29.11     -148.10    201.79 o 
  15  13   4      167.82       76.62    159.46 o 
  17  13   4      167.99      198.85    199.99 o 
 -12  14   4      210.83      603.19    111.17 o 
 -10  14   4     1695.70     1228.92    303.96 o 
  -8  14   4        1.36      291.27    246.39 o 
  -6  14   4      441.16      250.37    264.38 o 
  -4  14   4     1324.45      858.67    298.28 o 
  -2  14   4     2198.38     1968.09    484.45 o 
   0  14   4      469.67      355.66    141.66 o 
   2  14   4       63.28      141.23    122.75 o 
   4  14   4       36.15      170.33    122.71 o 
   6  14   4     1388.12      701.48    197.57 o 
 -51   1   5      151.24      517.80     94.04 o 
 -49   1   5      993.81     1096.11    156.70 o 
 -47   1   5     3430.43     3560.86    237.00 o 
 -45   1   5     1095.56      755.29    192.14 o 
 -43   1   5       12.74      189.40    102.14 o 
 -41   1   5      459.86      380.96    135.42 o 
 -39   1   5     1685.15     1668.12    179.86 o 
 -37   1   5      869.92      778.89    127.99 o 
 -35   1   5     1973.92     1766.62    176.81 o 
 -33   1   5      117.63      123.52     49.13 o 
 -31   1   5      240.33      189.84     87.82 o 
 -29   1   5    11250.64    11277.30    219.77 o 
 -27   1   5     1232.60     1132.12    110.16 o 
 -25   1   5     2326.01     2884.06    127.14 o 
 -23   1   5     1288.51     1269.98     87.21 o 
 -21   1   5    35532.05    36079.94    437.65 o 
 -19   1   5       54.74       80.46     49.38 o 
 -17   1   5      191.77      215.47     50.02 o 
 -15   1   5     1948.82     2024.99     78.74 o 
 -13   1   5      101.72       70.32     62.56 o 
 -11   1   5     2257.33     2042.16     74.15 o 
  -9   1   5    47816.74    45024.84    297.10 o 
  -7   1   5    10586.67    10714.95    120.55 o 
  -5   1   5    30046.27    32139.37    183.76 o 
  -3   1   5     3143.89     2821.22     86.34 o 
  -1   1   5    28279.23    25982.47    205.74 o 
   1   1   5     2546.33     2258.68     84.83 o 
   3   1   5       15.22       59.75     30.30 o 
   5   1   5     6383.31     5912.93    115.99 o 
   7   1   5    13735.23    12562.39    182.45 o 
   9   1   5     7983.31     8670.97    208.53 o 
  11   1   5    20946.80    23310.91    231.51 o 
  13   1   5    16171.05    16692.35    215.30 o 
  15   1   5     2900.41     2737.39    111.16 o 
  17   1   5     7703.19     7320.92    170.35 o 
  19   1   5     2178.10     1900.96    114.75 o 
  21   1   5       98.04      179.24     49.22 o 
  23   1   5     1058.91      684.28    106.29 o 
  25   1   5     8517.04     8954.28    244.91 o 
  27   1   5    12136.00    11934.92    339.40 o 
  29   1   5     2594.60     2118.10    228.45 o 
  31   1   5       79.92      101.81    114.57 o 
  33   1   5     2771.80     3017.92    223.98 o 
  35   1   5     2205.49     1679.74    236.19 o 
  37   1   5      437.63      248.48    103.79 o 
  39   1   5      223.37      459.86    116.11 o 
  41   1   5      403.35      364.73    107.52 o 
  43   1   5       17.04      261.68     93.99 o 
 -50   2   5        8.18      158.85     82.13 o 
 -48   2   5        0.94      112.85    113.36 o 
 -46   2   5        0.55      193.90     85.83 o 
 -44   2   5      470.80      278.71     76.23 o 
 -42   2   5       18.04      166.39     80.64 o 
 -40   2   5      769.63      701.31    110.46 o 
 -38   2   5      969.06      656.97    113.94 o 
 -36   2   5       81.61      124.87    111.42 o 
 -34   2   5     1055.73      718.63    107.99 o 
 -32   2   5      325.75      271.34     62.40 o 
 -30   2   5       23.06      137.98     59.99 o 
 -28   2   5     4982.06     4885.79    146.74 o 
 -26   2   5      514.42      463.09     66.38 o 
 -24   2   5     6589.71     7196.48    186.28 o 
 -22   2   5     1794.47     2013.32     94.70 o 
 -20   2   5      350.39      290.92     47.33 o 
 -18   2   5     3365.75     3509.03     95.85 o 
 -16   2   5     4217.27     4732.42    107.84 o 
 -14   2   5    20232.37    21270.25    218.06 o 
 -12   2   5      408.65      380.30     44.38 o 
 -10   2   5    13549.52    13542.47    207.05 o 
  -8   2   5      494.22      310.78     56.11 o 
  -6   2   5      330.31      289.20     45.89 o 
  -4   2   5     2312.68     2282.11     63.31 o 
  -2   2   5    32622.45    33011.07    193.76 o 
   0   2   5       86.29      128.01     33.07 o 
   2   2   5     3724.31     3429.25     90.46 o 
   4   2   5     3502.90     3197.50    101.23 o 
   6   2   5     3233.37     3979.00    110.10 o 
   8   2   5     6069.16     6409.15    125.74 o 
  10   2   5     1008.72     1052.92     78.81 o 
  12   2   5     7551.45     7407.47    152.61 o 
  14   2   5     2313.96     2171.24    104.20 o 
  16   2   5     1540.43     1554.90     97.67 o 
  18   2   5     7850.79     8391.10    194.75 o 
  20   2   5     4836.06     4602.63    164.45 o 
  22   2   5      908.97      826.77     79.06 o 
  24   2   5        1.24      258.08     60.03 o 
  26   2   5     5524.87     5021.60    281.58 o 
  28   2   5    13727.09    13355.10    397.17 o 
  30   2   5        1.12        0.72    115.82 o 
  32   2   5     2697.51     2495.74    225.47 o 
  34   2   5      157.84      303.00     75.17 o 
  36   2   5       23.29      190.42    124.46 o 
  38   2   5      103.53      189.40    144.36 o 
  40   2   5        0.24      245.17     99.54 o 
  42   2   5      650.88      459.91    112.48 o 
  44   2   5      688.02      340.22    147.30 o 
 -49   3   5     2075.87     2267.68    259.05 o 
 -47   3   5       58.45      121.25    134.60 o 
 -45   3   5      204.36      249.66     96.08 o 
 -43   3   5       23.33      142.61    113.25 o 
 -41   3   5      823.59     1083.87    133.22 o 
 -39   3   5     1231.00     1492.91    149.18 o 
 -37   3   5     3539.12     3621.97    234.35 o 
 -35   3   5     9099.41     9061.57    280.57 o 
 -33   3   5     1268.39      762.76    118.93 o 
 -31   3   5       87.30      131.44     74.05 o 
 -29   3   5     9054.91     9177.07    214.50 o 
 -27   3   5        4.77      115.14     56.35 o 
 -25   3   5      879.02      755.99     88.49 o 
 -23   3   5      456.17      336.67     68.96 o 
 -21   3   5    31270.53    32004.05    388.63 o 
 -19   3   5    12105.15    12106.48    215.54 o 
 -17   3   5     4157.04     4563.16    130.82 o 
 -15   3   5    24326.28    24675.84    230.44 o 
 -13   3   5    40865.03    41641.35    322.61 o 
 -11   3   5    23526.17    24562.38    334.79 o 
  -9   3   5    18573.29    19025.21    360.65 o 
  -7   3   5     7446.98     7156.21    147.34 o 
  -5   3   5    10142.25     8340.67    115.22 o 
  -3   3   5       45.04      -34.73     35.55 o 
  -1   3   5    28728.47    27841.46    218.85 o 
   1   3   5     7983.17     8489.66    146.60 o 
   3   3   5     4023.77     3578.43     92.49 o 
   5   3   5     6354.10     5512.60    121.25 o 
   7   3   5      285.11      521.42     55.52 o 
   9   3   5    10325.46    10467.24    173.40 o 
  11   3   5     2592.72     2457.72     95.44 o 
  13   3   5       20.89       -2.58     61.15 o 
  15   3   5     7749.09     7563.08    164.65 o 
  17   3   5      506.28      577.38     72.21 o 
  19   3   5      789.85      858.18     90.94 o 
  21   3   5      715.01      596.09     87.95 o 
  23   3   5    20534.31    20429.28    318.53 o 
  25   3   5     4995.96     5158.97    232.66 o 
  27   3   5       60.89      -22.17    131.70 o 
  29   3   5     2315.01     2431.70    198.68 o 
  31   3   5     7720.38     7937.49    334.18 o 
  33   3   5      283.68      263.94    144.28 o 
  35   3   5       45.18      296.05     91.78 o 
  37   3   5      299.31      454.94    119.26 o 
  39   3   5      557.41      679.76    159.09 o 
  41   3   5     1660.18     2233.06    356.25 o 
  43   3   5      346.25      391.55    113.51 o 
 -48   4   5      356.08      279.72     87.57 o 
 -46   4   5        6.15      220.80     91.49 o 
 -44   4   5        1.98      163.95    137.94 o 
 -42   4   5      396.91      501.81    101.54 o 
 -40   4   5       76.02       93.43     59.76 o 
 -38   4   5      744.07      547.49    116.78 o 
 -36   4   5     9913.48     9525.29    325.29 o 
 -34   4   5     2740.46     2772.54    161.35 o 
 -32   4   5      610.64      723.87     86.30 o 
 -30   4   5     5613.92     5610.45    196.57 o 
 -28   4   5     4352.53     3923.08    160.95 o 
 -26   4   5      116.54      290.48     62.95 o 
 -24   4   5      261.17      206.29     49.97 o 
 -22   4   5     4933.83     4772.63    144.93 o 
 -20   4   5     6448.66     6748.21    166.66 o 
 -18   4   5     1220.44      998.00     99.62 o 
 -16   4   5    38641.63    40014.64    335.50 o 
 -14   4   5    33394.91    33685.29    283.10 o 
 -12   4   5    31158.13    30876.58    334.20 o 
 -10   4   5     4942.69     5372.86    139.24 o 
  -8   4   5     7219.07     7980.95    202.83 o 
  -6   4   5     4434.95     4728.57     81.28 o 
  -4   4   5     4197.85     4605.73     93.74 o 
  -2   4   5     4405.01     4776.71     95.77 o 
   0   4   5    13863.64    12880.92    179.06 o 
   2   4   5     1239.95     1473.07     77.31 o 
   4   4   5     7022.76     7146.93    136.46 o 
   6   4   5    13146.06    12987.38    198.80 o 
   8   4   5       32.15       55.74     45.54 o 
  10   4   5      162.32      190.36     41.76 o 
  12   4   5      170.37      294.88     43.48 o 
  14   4   5     1342.54     1667.24     89.04 o 
  16   4   5     5074.82     5083.93    145.63 o 
  18   4   5       46.24      100.02     68.37 o 
  20   4   5     7999.76     7955.66    290.89 o 
  22   4   5     1759.01     1875.98    122.54 o 
  24   4   5       94.53      282.76    106.49 o 
  26   4   5     5447.05     5782.29    264.96 o 
  28   4   5      565.70      651.80    126.14 o 
  30   4   5      587.14      647.00    121.41 o 
  32   4   5      790.68      643.12    118.15 o 
  34   4   5        3.24      155.17    133.86 o 
  36   4   5       15.36      152.82    103.60 o 
  38   4   5     1535.60     1917.55    267.97 o 
  40   4   5      679.72      598.87    124.91 o 
  42   4   5      160.60      277.43    160.21 o 
 -47   5   5      197.10      214.50    123.94 o 
 -45   5   5     2119.44     1403.01    223.50 o 
 -43   5   5     1164.36      873.71    179.48 o 
 -41   5   5       23.99      171.63     84.88 o 
 -39   5   5      656.56      459.45     82.37 o 
 -37   5   5     1541.24     1371.14    200.12 o 
 -35   5   5     1794.34     1955.82    212.73 o 
 -33   5   5      500.17      421.90    100.94 o 
 -31   5   5      313.52      231.96     54.31 o 
 -29   5   5     4596.87     4348.40    154.54 o 
 -27   5   5       25.52      181.26     45.64 o 
 -25   5   5      280.89      357.55     66.99 o 
 -23   5   5        9.44       65.78     44.53 o 
 -21   5   5     8302.23     7765.63    159.42 o 
 -19   5   5    20874.15    21236.09    270.51 o 
 -17   5   5       77.08       70.34     52.41 o 
 -15   5   5    52043.02    54210.80    483.38 o 
 -13   5   5    26811.77    27789.47    280.36 o 
 -11   5   5     2880.33     3016.85     73.45 o 
  -9   5   5    41842.57    45085.68    350.01 o 
  -7   5   5     1176.83     1323.52     61.31 o 
  -5   5   5     5151.15     5468.22    118.97 o 
  -3   5   5    28097.43    29852.87    274.51 o 
  -1   5   5    10396.53    11050.69    170.46 o 
   1   5   5     2598.86     2362.84    103.20 o 
   3   5   5     4048.58     4969.81    115.33 o 
   5   5   5    11108.63    11467.77    175.72 o 
   7   5   5      663.52      672.84     61.89 o 
   9   5   5     4391.22     4434.51    131.86 o 
  11   5   5       23.05      199.59     65.37 o 
  13   5   5     2270.27     2011.66    105.24 o 
  15   5   5     2938.37     2725.54    122.32 o 
  17   5   5    13383.11    12637.42    230.29 o 
  19   5   5     1129.59     1118.87     99.05 o 
  21   5   5      178.78      232.01     53.82 o 
  23   5   5     3339.82     3269.84    165.21 o 
  25   5   5     7922.09     7490.72    298.79 o 
  27   5   5      263.58       63.86    112.70 o 
  29   5   5     3675.16     3557.95    228.73 o 
  31   5   5     3913.48     3732.35    259.02 o 
  33   5   5    10268.49     9909.10    421.00 o 
  35   5   5      843.64      671.94    127.77 o 
  37   5   5      611.17      722.69    114.53 o 
  39   5   5     1528.49     1200.59    176.56 o 
  41   5   5       14.14      244.98     87.69 o 
 -46   6   5       86.00      103.79    137.88 o 
 -44   6   5       54.83      241.82     91.76 o 
 -42   6   5     1343.24     1428.80    208.54 o 
 -40   6   5     1348.86     1259.24    167.54 o 
 -38   6   5     1482.19      947.92    169.86 o 
 -36   6   5     2765.52     2417.69    185.69 o 
 -34   6   5      271.95      207.37     98.06 o 
 -32   6   5      336.32      488.16     85.63 o 
 -30   6   5      660.46      747.94     79.84 o 
 -28   6   5     5899.02     5866.90    202.74 o 
 -26   6   5     1114.72     1215.62    110.47 o 
 -24   6   5     8856.13     9116.86    218.16 o 
 -22   6   5    14525.95    14968.20    230.11 o 
 -20   6   5       33.84      132.65     37.10 o 
 -18   6   5        5.08       57.48     53.10 o 
 -16   6   5     3911.71     3955.10    127.44 o 
 -14   6   5      362.50      521.47     53.06 o 
 -12   6   5      943.84      871.34     50.60 o 
 -10   6   5     1767.25     1768.09     64.09 o 
  -8   6   5     3735.62     3764.46     96.46 o 
  -6   6   5      431.28      641.55     53.27 o 
  -4   6   5     3857.15     3759.61     95.81 o 
  -2   6   5    10687.75    10880.78    216.84 o 
   0   6   5     2064.18     1943.95     80.08 o 
   2   6   5     6951.47     7206.60    139.68 o 
   4   6   5      588.22      546.05     49.69 o 
   6   6   5     1242.83     1406.24     80.81 o 
   8   6   5    17764.49    18551.27    253.32 o 
  10   6   5     3865.21     3538.59    142.91 o 
  12   6   5    27008.55    28344.80    403.19 o 
  14   6   5     4052.83     4100.25    142.62 o 
  16   6   5     2597.85     2447.17    140.50 o 
  18   6   5       87.14      132.23     50.26 o 
  20   6   5     2822.20     2435.20    125.03 o 
  22   6   5      209.81      167.68     74.56 o 
  24   6   5      103.80      106.64     61.53 o 
  26   6   5      542.78      459.18     80.34 o 
  28   6   5     3840.71     3778.34    272.31 o 
  30   6   5     2941.20     2504.67    240.31 o 
  32   6   5     3188.02     3408.70    278.02 o 
  34   6   5     3763.89     4152.95    281.25 o 
  36   6   5       77.35      192.87    147.34 o 
  38   6   5      380.40      385.67     75.72 o 
 -45   7   5      485.50      602.92    117.07 o 
 -43   7   5     1494.16     1077.49    269.87 o 
 -41   7   5       17.21      115.08     81.44 o 
 -39   7   5      476.61      458.60     90.05 o 
 -37   7   5     2148.52     2348.28    206.88 o 
 -35   7   5        6.21      102.42    163.85 o 
 -33   7   5      241.34      173.74     48.43 o 
 -31   7   5      581.37      645.21    120.96 o 
 -29   7   5      429.46      311.31     50.00 o 
 -27   7   5     4513.05     4520.59    143.84 o 
 -25   7   5      890.88      923.47     79.56 o 
 -23   7   5     1171.15     1087.25     94.03 o 
 -21   7   5    23825.46    24466.77    397.68 o 
 -19   7   5     1633.67     1981.98    102.36 o 
 -17   7   5     7360.24     7557.60    184.04 o 
 -15   7   5     5860.47     5928.86    142.62 o 
 -13   7   5     3370.02     3377.76    109.41 o 
 -11   7   5    11214.64    11057.09    182.67 o 
  -9   7   5     1990.91     2221.12     94.04 o 
  -7   7   5    10339.18    10293.24    172.41 o 
  -5   7   5       16.38      124.09     43.97 o 
  -3   7   5     1387.68     1431.80     88.44 o 
  -1   7   5      878.54      928.70     82.09 o 
   1   7   5      500.68      565.83     70.85 o 
   3   7   5      424.23      583.57     73.48 o 
   5   7   5    28023.87    29119.23    327.12 o 
   7   7   5     2188.24     2257.63    103.35 o 
   9   7   5    14965.44    15618.53    267.48 o 
  11   7   5      669.98      681.12     70.85 o 
  13   7   5      758.67      855.10     92.43 o 
  15   7   5     1458.70     1579.02    108.32 o 
  17   7   5      313.82      296.12     46.05 o 
  19   7   5     2074.00     2106.72    138.08 o 
  21   7   5     1033.74     1001.85    156.75 o 
  23   7   5     1375.36     1734.50    162.45 o 
  25   7   5     2200.61     2273.14    184.37 o 
  27   7   5       96.81       98.12     70.27 o 
  29   7   5     7000.51     7370.73    336.19 o 
  31   7   5     2806.90     2594.00    198.20 o 
  33   7   5      715.80      257.72    155.24 o 
  35   7   5        6.70      182.83    104.09 o 
  37   7   5       36.74      215.41     97.59 o 
 -42   8   5       14.52      105.39    100.26 o 
 -40   8   5     1063.16      560.83    120.58 o 
 -38   8   5        0.27      307.65    105.99 o 
 -36   8   5     4051.77     3535.30    491.10 o 
 -34   8   5     1090.67     1037.06    132.63 o 
 -32   8   5     1690.89     1415.88    175.06 o 
 -30   8   5      873.38      849.15    113.35 o 
 -28   8   5      672.85      609.83    111.90 o 
 -26   8   5     1617.34     1597.32    123.38 o 
 -24   8   5     6812.13     6839.09    203.05 o 
 -22   8   5        0.88       69.78     42.37 o 
 -20   8   5     2725.79     2725.33    119.75 o 
 -18   8   5     6421.87     6992.59    162.23 o 
 -16   8   5     4564.46     4704.83    151.94 o 
 -14   8   5     4014.67     4114.72    128.88 o 
 -12   8   5     4133.59     4599.68    129.29 o 
 -10   8   5       17.01       46.47     33.61 o 
  -8   8   5      405.31      364.67     44.76 o 
  -6   8   5     2338.41     2436.79    106.24 o 
  -4   8   5       33.33       80.50     39.69 o 
  -2   8   5     2758.87     2725.48     99.34 o 
   0   8   5     7463.21     7194.85    175.14 o 
   2   8   5     1863.76     1855.85     97.09 o 
   4   8   5     3998.53     3992.64    123.29 o 
   6   8   5    11208.65    11560.43    190.44 o 
   8   8   5      432.22      601.62     65.43 o 
  10   8   5     1236.14     1303.21     97.18 o 
  12   8   5     8905.76     9331.04    177.49 o 
  14   8   5     5161.86     5215.48    157.87 o 
  16   8   5    10392.81    10364.18    249.38 o 
  18   8   5      178.95       99.52     58.27 o 
  20   8   5     5426.19     5339.53    190.24 o 
  22   8   5      238.15      370.57     63.75 o 
  24   8   5     2455.98     2731.06    211.32 o 
  26   8   5     2914.44     2790.57    230.98 o 
  28   8   5       71.45      122.77    106.40 o 
  30   8   5       65.99      188.40    107.24 o 
  32   8   5       10.04      158.33     68.83 o 
  34   8   5       21.80        9.89    111.64 o 
  36   8   5      799.83      769.76    178.45 o 
 -39   9   5      205.45      180.16     91.55 o 
 -37   9   5       73.03      269.56    168.53 o 
 -35   9   5     2686.27     2520.39    252.82 o 
 -33   9   5      788.37      806.18    168.43 o 
 -31   9   5     3664.88     4248.16    390.93 o 
 -29   9   5     1218.21      983.82    159.46 o 
 -27   9   5       84.26      102.86     53.99 o 
 -25   9   5       88.42      124.12     62.83 o 
 -23   9   5     1581.39     1550.25    109.62 o 
 -21   9   5      290.40      245.22     79.48 o 
 -19   9   5     6383.13     6195.58    182.95 o 
 -17   9   5     3996.59     3839.48    118.81 o 
 -15   9   5     4060.69     4280.11    131.09 o 
 -13   9   5      731.79      891.87     69.77 o 
 -11   9   5     1261.57     1485.40     86.50 o 
  -9   9   5      897.65      849.01     70.95 o 
  -7   9   5      346.31      443.78     73.76 o 
  -5   9   5      959.03     1025.97     79.23 o 
  -3   9   5     4197.23     4069.66    110.29 o 
  -1   9   5     2443.16     2381.91     88.56 o 
   1   9   5    30836.70    30783.91    446.16 o 
   3   9   5     5914.45     5805.59    153.07 o 
   5   9   5     6951.36     7295.54    138.79 o 
   7   9   5      250.32      235.16     42.29 o 
   9   9   5      293.85      287.64     67.17 o 
  11   9   5     1251.53     1113.79     95.96 o 
  13   9   5     5611.90     5801.55    182.88 o 
  15   9   5     1429.67     1465.72    126.96 o 
  17   9   5     3323.04     3264.63    192.47 o 
  19   9   5      900.57      812.05    124.95 o 
  21   9   5     3583.01     3999.19    186.84 o 
  23   9   5     1217.57     1536.96    160.74 o 
  25   9   5     1616.28     1374.80    173.20 o 
  27   9   5      207.05      250.71     73.84 o 
  29   9   5       55.26      139.33     72.03 o 
  31   9   5        0.43       79.78    107.06 o 
  33   9   5     1011.71      897.58    180.11 o 
 -36  10   5      764.24      698.79    183.35 o 
 -34  10   5       11.87      136.67    224.42 o 
 -32  10   5     2486.73     1910.72    819.85 o 
 -30  10   5       98.22      128.91     88.22 o 
 -28  10   5     4005.35     3747.69    352.58 o 
 -26  10   5      467.54      232.98     66.22 o 
 -24  10   5     1394.97     1397.69    125.59 o 
 -22  10   5     1181.02     1053.07    109.39 o 
 -20  10   5     1430.60     1173.71     93.91 o 
 -18  10   5     1351.51     1385.84     79.36 o 
 -16  10   5      784.99      586.02     57.11 o 
 -14  10   5        3.86      102.08     31.84 o 
 -12  10   5     5573.78     5646.81    282.97 o 
 -10  10   5      422.78      450.68    100.97 o 
  -8  10   5    13196.93    13430.82    352.83 o 
  -6  10   5     4439.70     4235.38    166.91 o 
  -4  10   5      173.45      158.10     79.77 o 
  -2  10   5     7345.58     7785.72    232.10 o 
   0  10   5      614.07      605.12     55.03 o 
   2  10   5       12.97       90.85     34.51 o 
   4  10   5    12334.35    12908.97    262.75 o 
   6  10   5     2003.49     2087.93    123.60 o 
   8  10   5     1710.18     1499.77    110.02 o 
  10  10   5      974.41      968.86     89.30 o 
  12  10   5     3554.93     3571.00    191.18 o 
  14  10   5     8876.86     9127.26    318.70 o 
  16  10   5      563.63      410.91    114.10 o 
  18  10   5     1008.98     1166.25    142.89 o 
  20  10   5       13.30      204.53     91.30 o 
  22  10   5      180.63      144.87     68.51 o 
  24  10   5     1711.96     1862.05    199.01 o 
  26  10   5        7.54      114.28     71.37 o 
  28  10   5     1451.36     1461.61    185.64 o 
  30  10   5     1860.56     1658.14    273.83 o 
 -33  11   5      426.21     1115.48    444.49 o 
 -31  11   5       29.75      463.16    280.76 o 
 -29  11   5        4.97      -92.71    141.43 o 
 -27  11   5     1938.68     2014.40    299.15 o 
 -25  11   5      646.33      516.50    133.80 o 
 -23  11   5     7792.42     6092.13    473.46 o 
 -21  11   5      703.41      506.43    181.15 o 
 -19  11   5      467.06      480.54    132.43 o 
 -17  11   5      808.56      650.30    163.61 o 
 -15  11   5      297.40      292.60    158.15 o 
 -13  11   5      150.69      271.40    140.79 o 
 -11  11   5     8759.34     7972.99    373.33 o 
  -9  11   5     3880.46     3899.51    332.53 o 
  -7  11   5    13909.99    15555.21    517.07 o 
  -5  11   5     1085.81     1029.67    157.70 o 
  -3  11   5     2364.41     2647.93    180.47 o 
  -1  11   5       98.12      147.45     91.00 o 
   1  11   5      402.66      374.25     91.49 o 
   3  11   5      481.65      390.28     59.99 o 
   5  11   5       27.55       43.40     62.76 o 
   7  11   5      771.03      499.96    109.18 o 
   9  11   5     7450.85     8000.48    558.57 o 
  11  11   5      490.01      427.77     68.95 o 
  13  11   5    11684.37    12709.02   1282.51 o 
  15  11   5       58.37      178.31     81.58 o 
  17  11   5       24.58      382.07    150.28 o 
  19  11   5     1311.39     1248.30    268.95 o 
  21  11   5       80.72     -123.47    160.62 o 
  23  11   5      453.75      343.68    131.53 o 
  25  11   5     4340.17     4478.65    418.98 o 
 -28  12   5       96.26      514.37    326.69 o 
 -26  12   5      178.07      -48.48    366.84 o 
 -24  12   5     1230.41      406.80    246.20 o 
 -22  12   5       95.99      138.06    269.49 o 
 -20  12   5     4742.78     4526.30    774.77 o 
 -18  12   5      122.20      112.49    228.21 o 
 -16  12   5     7818.44     9857.29    907.53 o 
 -14  12   5     2432.03     2873.91    453.20 o 
 -12  12   5     3653.05     3349.60    321.47 o 
 -10  12   5     5816.98     5603.74    497.42 o 
  -8  12   5      714.27      901.54    190.78 o 
  -6  12   5      253.70      498.36    292.41 o 
  -4  12   5      341.43      334.50     94.38 o 
  -2  12   5      693.66      546.63    123.44 o 
   0  12   5     1166.57     1066.37    195.65 o 
   2  12   5      494.13      401.04     95.19 o 
   4  12   5     2411.36     2259.12    307.46 o 
   6  12   5     3831.52     3536.94    336.65 o 
   8  12   5     1153.26     1265.90    242.23 o 
  10  12   5      971.46      748.21    163.39 o 
  12  12   5     1664.08     1279.45    245.79 o 
  14  12   5        9.38      -22.08    156.66 o 
  16  12   5      785.09      556.69    160.38 o 
  18  12   5       78.84      113.07     98.46 o 
  20  12   5     1732.76     1814.76    303.91 o 
 -21  13   5      718.74     1048.24    392.41 o 
 -19  13   5     3709.21     3636.95    612.09 o 
 -17  13   5       13.23      677.24    322.14 o 
 -15  13   5    10431.33    14257.65   1516.59 o 
 -13  13   5     1618.69     1133.85    377.07 o 
 -11  13   5      893.66      795.79    371.38 o 
  -9  13   5      256.63      268.74    183.70 o 
  -7  13   5      136.40      190.52    203.78 o 
  -5  13   5      323.09       72.92    117.52 o 
  -3  13   5      294.21      347.80    144.48 o 
  -1  13   5      772.17      900.90    321.58 o 
   1  13   5     8749.77    10177.09    501.10 o 
   3  13   5      932.88      874.35    231.60 o 
   5  13   5    13495.89    15073.05   1506.51 o 
   7  13   5       75.52     -161.19    168.53 o 
   9  13   5      519.19      379.74    137.70 o 
  11  13   5      637.44      440.83    113.87 o 
  13  13   5       51.85      358.36    113.19 o 
  -8  14   5      650.94      402.63    251.31 o 
  -6  14   5      420.37      526.11    308.89 o 
  -4  14   5      464.89      -35.23    292.41 o 
  -2  14   5     1213.94      446.00    201.88 o 
   0  14   5      531.52      721.56    184.08 o 
 -50   0   6     9789.61    11851.50    760.63 o 
 -48   0   6     3170.51     3880.13    400.75 o 
 -46   0   6      370.25      345.86    196.49 o 
 -44   0   6     4738.43     4500.25    413.14 o 
 -42   0   6      266.37      154.73    133.80 o 
 -40   0   6     4661.28     4654.35    427.83 o 
 -38   0   6       85.78      179.75    174.93 o 
 -36   0   6        6.33      209.10     87.02 o 
 -34   0   6     2712.21     2770.89    214.59 o 
 -32   0   6     6669.03     6747.98    430.75 o 
 -30   0   6    22379.75    22155.66    481.61 o 
 -28   0   6     2251.95     1967.44    192.64 o 
 -26   0   6     1083.31      863.27    114.14 o 
 -24   0   6     4252.37     4554.28    222.86 o 
 -22   0   6    20295.46    21705.17    357.62 o 
 -20   0   6     2666.48     2736.16    207.04 o 
 -18   0   6   110482.25   114150.22   1231.72 o 
 -16   0   6     2429.65     2094.63    110.36 o 
 -14   0   6     5078.64     3608.51    157.52 o 
 -12   0   6     7239.17     6927.59    210.65 o 
 -10   0   6    19315.93    17770.78    324.21 o 
  -8   0   6     1807.95     1756.92    100.42 o 
  -6   0   6     3100.69     3236.76    118.95 o 
  -4   0   6       31.98      -11.15     70.14 o 
  -2   0   6    19917.32    19643.83    402.29 o 
   0   0   6      304.65      125.19     84.44 o 
   2   0   6   119913.22   119202.14   1372.84 o 
   4   0   6    13632.88    12607.67    272.91 o 
   6   0   6     7786.01     6186.39    173.91 o 
   8   0   6     4312.11     4600.15    162.77 o 
  10   0   6     5002.00     5630.96    186.87 o 
  12   0   6     1215.98     1407.84    215.79 o 
  14   0   6    27411.70    27867.15    432.94 o 
  16   0   6     3027.72     3336.36    192.46 o 
  18   0   6    15749.63    16324.15    363.20 o 
  20   0   6    10832.40     9815.54    331.17 o 
  22   0   6    21920.49    21732.24    470.22 o 
  24   0   6     3843.45     3853.09    322.53 o 
  26   0   6     3870.82     4306.71    321.63 o 
  28   0   6     3736.93     3542.79    342.26 o 
  30   0   6      643.33      527.41    162.39 o 
  32   0   6     2499.88     3274.15    703.94 o 
  34   0   6     8222.16     7688.35    831.40 o 
  36   0   6       48.26      184.37    149.72 o 
  38   0   6     8333.44     9164.31    688.13 o 
  40   0   6      123.00      -20.63    238.91 o 
  42   0   6     2358.28     2358.50    423.44 o 
 -51   1   6     5160.78     5361.31    331.04 o 
 -49   1   6      113.95       91.24     60.26 o 
 -47   1   6     1843.30     1809.73    203.88 o 
 -45   1   6     2219.78     2082.39    232.94 o 
 -43   1   6     1128.66     1261.50    159.34 o 
 -41   1   6        2.59      286.96     99.80 o 
 -39   1   6      158.92       60.43     86.72 o 
 -37   1   6     4898.74     4794.97    216.66 o 
 -35   1   6      283.20      298.43     73.16 o 
 -33   1   6      651.81      635.57     85.17 o 
 -31   1   6    15084.14    15033.28    274.36 o 
 -29   1   6     3619.69     3817.71    157.76 o 
 -27   1   6     9803.75     9446.48    213.51 o 
 -25   1   6      423.80      435.90     67.45 o 
 -23   1   6    42638.86    43124.73    407.57 o 
 -21   1   6      207.07      386.49     72.54 o 
 -19   1   6     7461.82     6862.27    151.06 o 
 -17   1   6     5738.49     5624.50    133.36 o 
 -15   1   6     1946.57     1537.82     82.93 o 
 -13   1   6     9621.10     9413.90    201.83 o 
 -11   1   6    27282.56    26822.55    232.74 o 
  -9   1   6      156.60       46.44     36.69 o 
  -7   1   6    20853.13    20040.45    242.46 o 
  -5   1   6     4486.96     4211.14     96.07 o 
  -3   1   6     4040.07     3352.20     88.80 o 
  -1   1   6     4161.96     3951.37    100.37 o 
   1   1   6    51887.85    52942.75    397.78 o 
   3   1   6    20665.59    20762.04    293.32 o 
   5   1   6    52120.81    54499.73    385.25 o 
   7   1   6    11125.79    10702.07    175.28 o 
   9   1   6     3032.93     2846.50     98.18 o 
  11   1   6     6532.86     6341.84    156.39 o 
  13   1   6     3679.84     3046.18    122.34 o 
  15   1   6     5703.48     5744.88    153.96 o 
  17   1   6    10660.10    10404.25    204.89 o 
  19   1   6      354.57      409.63     64.59 o 
  21   1   6     7500.46     7313.55    215.32 o 
  23   1   6      403.47      419.68     81.68 o 
  25   1   6     3936.89     4253.50    267.94 o 
  27   1   6     3862.53     4340.67    291.94 o 
  29   1   6       76.22     -131.67    141.27 o 
  31   1   6     2638.52     2601.28    246.23 o 
  33   1   6     1884.66     2012.21    202.38 o 
  35   1   6     1701.83     1812.45    208.75 o 
  37   1   6     1819.86     2073.64    212.94 o 
  39   1   6      205.35      237.44    105.12 o 
  41   1   6     1955.32     2404.75    271.27 o 
 -50   2   6       13.13      143.30    104.96 o 
 -48   2   6      470.43      259.67     98.90 o 
 -46   2   6     1310.12     1623.81    191.60 o 
 -44   2   6     5243.91     5559.19    279.80 o 
 -42   2   6     7067.85     7636.64    351.69 o 
 -40   2   6     2145.61     2158.14    214.32 o 
 -38   2   6     9289.68     9785.43    318.31 o 
 -36   2   6      356.59      181.60     97.64 o 
 -34   2   6     1422.92     1330.55    120.99 o 
 -32   2   6      393.62      436.79     74.37 o 
 -30   2   6     1506.12     1770.04    105.70 o 
 -28   2   6     1793.99     1966.29    124.86 o 
 -26   2   6    66390.55    67904.79   1122.43 o 
 -24   2   6    14143.77    14138.99    223.17 o 
 -22   2   6    34174.82    33900.68    337.38 o 
 -20   2   6      225.46      347.88     61.88 o 
 -18   2   6      231.28      133.18     56.30 o 
 -16   2   6     1162.44     1294.43     61.65 o 
 -14   2   6       83.01      142.25     37.53 o 
 -12   2   6     1053.95     1182.51     50.19 o 
 -10   2   6     5668.37     4856.45    108.26 o 
  -8   2   6      880.51      705.24     50.06 o 
  -6   2   6    27272.20    24623.10    201.95 o 
  -4   2   6    12934.97    12705.09    188.93 o 
  -2   2   6    19533.55    18432.37    227.29 o 
   0   2   6       28.42       88.02     51.10 o 
   2   2   6      115.44      135.88     41.78 o 
   4   2   6      124.75      191.12     50.87 o 
   6   2   6    58750.80    63706.73    502.79 o 
   8   2   6    14203.97    13666.68    367.55 o 
  10   2   6    73436.98    75570.95    583.48 o 
  12   2   6     9929.64    10230.81    201.75 o 
  14   2   6    14867.32    14226.70    210.35 o 
  16   2   6      462.11      687.52     70.35 o 
  18   2   6      728.77      708.57     83.95 o 
  20   2   6     1703.19     1931.18    129.68 o 
  22   2   6      968.58      923.00    104.21 o 
  24   2   6      623.56      503.22    120.11 o 
  26   2   6    11192.41    11355.06    365.64 o 
  28   2   6     1148.31     1183.30    189.21 o 
  30   2   6     6402.84     7100.34    313.57 o 
  32   2   6     1294.88     1449.72    168.20 o 
  34   2   6     3105.33     3032.69    237.14 o 
  36   2   6     1619.56     1548.11    226.99 o 
  38   2   6     1153.78     1030.05    182.08 o 
  40   2   6       36.69      220.74     81.80 o 
  42   2   6     1198.11     1110.00    201.93 o 
 -49   3   6      654.45      823.02    134.09 o 
 -47   3   6     2682.78     2710.10    276.66 o 
 -45   3   6      199.18       17.31     89.39 o 
 -43   3   6     5332.35     5997.27    304.64 o 
 -41   3   6     4045.03     3824.59    226.48 o 
 -39   3   6     1192.07      956.69    121.70 o 
 -37   3   6     1449.89     1364.91    157.94 o 
 -35   3   6     3537.13     3447.41    171.50 o 
 -33   3   6      912.71      626.29    111.07 o 
 -31   3   6     3612.34     4266.92    168.74 o 
 -29   3   6      612.34      526.51     74.93 o 
 -27   3   6     4266.09     4467.43    148.75 o 
 -25   3   6     1855.03     1938.30    146.23 o 
 -23   3   6    14922.41    15484.37    242.44 o 
 -21   3   6      979.77      902.80     68.99 o 
 -19   3   6    11904.44    11788.34    188.08 o 
 -17   3   6       67.14      141.31     37.02 o 
 -15   3   6    11975.89    11394.06    212.78 o 
 -13   3   6       74.93      118.53     51.34 o 
 -11   3   6    16370.69    15677.03    246.60 o 
  -9   3   6    14582.98    14756.93    244.53 o 
  -7   3   6    53119.14    52531.32    433.70 o 
  -5   3   6     9557.35     9745.62    202.14 o 
  -3   3   6     8606.70     7821.35    122.10 o 
  -1   3   6       80.80      120.46     38.03 o 
   1   3   6    16917.46    19258.36    242.86 o 
   3   3   6     9633.85     9959.96    168.00 o 
   5   3   6    34618.56    35867.30    362.43 o 
   7   3   6    21900.25    23647.86    251.21 o 
   9   3   6    14170.53    13730.64    195.51 o 
  11   3   6     6097.16     6055.04    155.76 o 
  13   3   6     6167.30     5735.85    158.15 o 
  15   3   6     6876.45     6410.48    176.34 o 
  17   3   6     7475.24     7692.36    185.26 o 
  19   3   6       16.77       18.25     67.27 o 
  21   3   6      129.90      213.78     50.23 o 
  23   3   6       58.02      174.84     77.75 o 
  25   3   6     3163.47     3428.24    385.76 o 
  27   3   6     4354.85     4344.12    283.32 o 
  29   3   6    14305.82    14703.24    452.03 o 
  31   3   6     3652.32     3394.91    308.41 o 
  33   3   6     5193.55     4901.80    305.46 o 
  35   3   6     2361.11     2190.63    204.22 o 
  37   3   6        8.91      339.42     93.64 o 
  39   3   6      895.60     1012.40    181.00 o 
  41   3   6      222.66      406.07    109.86 o 
 -48   4   6      855.18      730.59    139.25 o 
 -46   4   6      225.11      194.49    115.92 o 
 -44   4   6     1272.68     1209.79    197.33 o 
 -42   4   6      425.75      301.90     82.82 o 
 -40   4   6     2805.34     2739.73    285.15 o 
 -38   4   6     6184.65     6406.73    410.48 o 
 -36   4   6      128.89      171.54     95.60 o 
 -34   4   6     9713.80    10351.82    309.45 o 
 -32   4   6      102.45      128.30     66.84 o 
 -30   4   6     6684.16     6865.05    218.78 o 
 -28   4   6     1335.77     1121.58    101.77 o 
 -26   4   6     1992.79     1932.93    118.26 o 
 -24   4   6     1751.85     1861.68     99.53 o 
 -22   4   6     2527.03     2593.10    127.40 o 
 -20   4   6     3630.20     3776.86    114.55 o 
 -18   4   6    21469.71    21723.17    261.02 o 
 -16   4   6    13642.59    14138.26    239.48 o 
 -14   4   6    35955.45    35826.75    403.21 o 
 -12   4   6     5091.02     5237.74    153.54 o 
 -10   4   6      744.87      611.74     74.88 o 
  -8   4   6      547.78      532.57     86.86 o 
  -6   4   6     8501.89     9177.88    137.31 o 
  -4   4   6      114.03      166.76     27.33 o 
  -2   4   6    26466.31    25435.09    238.75 o 
   0   4   6     4104.15     4115.38    100.84 o 
   2   4   6    90786.37    91716.46    659.47 o 
   4   4   6    18965.89    18768.47    216.49 o 
   6   4   6    13253.44    13168.04    184.75 o 
   8   4   6        1.93      116.51     38.68 o 
  10   4   6      383.86      473.42     61.03 o 
  12   4   6     3550.49     3880.20    130.53 o 
  14   4   6      857.03      683.10     74.86 o 
  16   4   6      310.04      358.80     47.16 o 
  18   4   6    15884.29    16414.71    286.90 o 
  20   4   6     8767.12     8976.01    225.17 o 
  22   4   6     8663.00     8605.63    225.05 o 
  24   4   6      565.44      254.01    124.32 o 
  26   4   6     9947.13     9992.45    399.62 o 
  28   4   6     5780.48     5886.88    295.24 o 
  30   4   6     4105.00     4402.86    313.46 o 
  32   4   6        4.33       34.69    128.50 o 
  34   4   6     2845.35     3107.09    257.94 o 
  36   4   6      656.16      615.50    103.88 o 
  38   4   6      820.75      725.68    141.68 o 
  40   4   6      733.40      628.64    140.80 o 
 -47   5   6       54.15      252.85    148.11 o 
 -45   5   6      602.60      532.94    131.16 o 
 -43   5   6       37.51      326.02    110.60 o 
 -41   5   6       28.59      159.76     86.12 o 
 -39   5   6     1103.00     1422.74    227.24 o 
 -37   5   6      245.71      285.64     79.62 o 
 -35   5   6     8139.39     7900.13    386.52 o 
 -33   5   6     2330.26     2341.40    196.97 o 
 -31   5   6     4195.90     4151.44    158.89 o 
 -29   5   6     1622.54     1556.45    131.01 o 
 -27   5   6      548.32      377.19     60.73 o 
 -25   5   6      190.49      261.24     54.59 o 
 -23   5   6      667.18      740.02     81.97 o 
 -21   5   6     2826.32     2647.40    164.98 o 
 -19   5   6    36461.50    37879.55    421.21 o 
 -17   5   6      269.93      313.88     36.43 o 
 -15   5   6    39791.12    39234.64    879.03 o 
 -13   5   6    13115.59    13207.07    223.82 o 
 -11   5   6     8568.83     8647.23    202.91 o 
  -9   5   6    42096.15    45431.61    463.29 o 
  -7   5   6       18.08        5.16     43.06 o 
  -5   5   6      322.81      292.68     34.90 o 
  -3   5   6       93.84      245.38     38.12 o 
  -1   5   6      210.67      237.46     40.93 o 
   1   5   6    12395.66    12006.33    252.81 o 
   3   5   6     8188.32     7756.00    161.92 o 
   5   5   6    56894.98    60037.52    537.77 o 
   7   5   6    11103.06    11124.71    232.68 o 
   9   5   6       34.71      243.93     53.94 o 
  11   5   6     1794.68     1668.43    100.42 o 
  13   5   6     2530.46     2319.49    113.21 o 
  15   5   6       74.20      122.09     55.69 o 
  17   5   6     2593.83     3000.67    162.99 o 
  19   5   6     1953.20     2024.47    134.52 o 
  21   5   6      361.75      370.84     83.83 o 
  23   5   6      420.86      428.86     88.77 o 
  25   5   6     4113.31     4095.26    239.31 o 
  27   5   6     6623.30     7109.19    302.86 o 
  29   5   6      205.38      172.17    136.24 o 
  31   5   6     5446.26     5898.42    324.68 o 
  33   5   6     2208.80     2239.54    199.09 o 
  35   5   6      476.71      461.80    109.97 o 
  37   5   6     5263.84     5777.59    430.22 o 
  39   5   6      358.07      381.22     94.79 o 
 -46   6   6      563.72      585.59    151.54 o 
 -44   6   6       38.09      257.28    112.22 o 
 -42   6   6     2506.19     2495.89    221.99 o 
 -40   6   6     1156.83     1190.00    169.97 o 
 -38   6   6      494.39      802.48    150.45 o 
 -36   6   6     1888.32     1953.50    203.13 o 
 -34   6   6       71.83       74.54     92.53 o 
 -32   6   6      133.20      246.91     53.73 o 
 -30   6   6     1149.06     1251.14    116.81 o 
 -28   6   6      532.90      444.49     50.75 o 
 -26   6   6    10700.93    11298.03    205.69 o 
 -24   6   6      178.09      289.39     56.49 o 
 -22   6   6    26172.90    27532.45    351.39 o 
 -20   6   6     7386.03     7438.31    181.28 o 
 -18   6   6      272.23      235.96     48.30 o 
 -16   6   6     1470.93     1375.12     75.99 o 
 -14   6   6      156.49      291.24     60.28 o 
 -12   6   6    12117.38    12150.56    226.45 o 
 -10   6   6     3165.39     2907.60     87.89 o 
  -8   6   6       36.91       13.10     35.06 o 
  -6   6   6    14035.20    13974.16    188.36 o 
  -4   6   6     6075.39     6062.70    145.35 o 
  -2   6   6    14319.45    14243.87    203.86 o 
   0   6   6    12804.10    12882.84    188.59 o 
   2   6   6       15.56      214.14     58.29 o 
   4   6   6     4727.72     4888.18    140.29 o 
   6   6   6    13775.53    14116.55    213.68 o 
   8   6   6     1138.12      955.94     86.77 o 
  10   6   6    23386.22    23315.58    331.11 o 
  12   6   6     5098.08     4814.90    148.93 o 
  14   6   6     2825.12     2583.12    140.21 o 
  16   6   6      930.77      886.63     90.91 o 
  18   6   6     3808.46     3819.84    149.00 o 
  20   6   6     4104.27     4036.59    197.52 o 
  22   6   6       37.97      117.28     72.78 o 
  24   6   6     1359.21     1329.14    163.26 o 
  26   6   6      846.61     1214.15    158.65 o 
  28   6   6      328.35      382.71    153.63 o 
  30   6   6     3734.71     3980.57    284.64 o 
  32   6   6     4663.15     5254.17    343.79 o 
  34   6   6      415.27      414.29    110.98 o 
  36   6   6      147.34      111.15    151.77 o 
  38   6   6      617.18      432.78    105.67 o 
 -43   7   6      197.52       38.72    101.54 o 
 -41   7   6       49.39      300.79     90.85 o 
 -39   7   6      352.84      195.91     83.95 o 
 -37   7   6      592.67      598.16     93.91 o 
 -35   7   6      835.06      868.38    167.45 o 
 -33   7   6      373.46      328.09    117.71 o 
 -31   7   6       15.98      141.41     55.00 o 
 -29   7   6      297.32      268.62     61.54 o 
 -27   7   6     8119.05     8566.14    230.28 o 
 -25   7   6     7355.60     6792.77    177.05 o 
 -23   7   6     7857.91     7626.11    177.01 o 
 -21   7   6     2948.96     2850.96    137.10 o 
 -19   7   6     3546.62     3488.26    170.12 o 
 -17   7   6      677.08      847.04     77.84 o 
 -15   7   6    10182.38    10734.90    170.47 o 
 -13   7   6     1202.79     1182.18     73.44 o 
 -11   7   6     8543.26     8244.99    144.47 o 
  -9   7   6     1554.29     1842.64    102.57 o 
  -7   7   6     1611.16     1654.19     82.07 o 
  -5   7   6     3624.50     3437.91    117.66 o 
  -3   7   6    12728.68    13012.87    218.52 o 
  -1   7   6     4640.90     4631.22    127.52 o 
   1   7   6       34.87       52.03     45.89 o 
   3   7   6     3099.06     2973.36    111.44 o 
   5   7   6      814.44      754.47     66.52 o 
   7   7   6       16.66      146.15     40.15 o 
   9   7   6    17417.02    17239.48    258.27 o 
  11   7   6    13795.17    13485.81    234.76 o 
  13   7   6     5533.92     5729.31    191.58 o 
  15   7   6     5471.16     5188.95    179.88 o 
  17   7   6      845.01      904.85     72.36 o 
  19   7   6      494.96      492.76     70.04 o 
  21   7   6        4.77        8.00     50.78 o 
  23   7   6      155.35      207.90     70.57 o 
  25   7   6        6.16      159.16     80.32 o 
  27   7   6       90.09      123.38    132.71 o 
  29   7   6      909.21     1332.85    180.99 o 
  31   7   6     1497.85     1417.59    229.80 o 
  33   7   6     2177.65     2156.01    389.68 o 
  35   7   6     1117.33      738.14     95.90 o 
 -42   8   6      889.31      659.28    115.70 o 
 -40   8   6      573.70      400.00    140.65 o 
 -38   8   6       89.41      176.32    100.30 o 
 -36   8   6      167.35      204.08    136.58 o 
 -34   8   6     3113.47     3058.45    315.12 o 
 -32   8   6      174.20      217.94     66.61 o 
 -30   8   6      855.56     1056.44    126.74 o 
 -28   8   6     1703.05     1987.10    119.50 o 
 -26   8   6      595.56      414.26     64.98 o 
 -24   8   6      609.12      461.72     57.60 o 
 -22   8   6     6760.24     6076.96    206.72 o 
 -20   8   6     2157.06     2040.00     93.66 o 
 -18   8   6     3535.18     3874.58    120.65 o 
 -16   8   6      793.61      883.11     73.38 o 
 -14   8   6      945.73     1073.81     88.04 o 
 -12   8   6     1696.05     1805.74    104.83 o 
 -10   8   6      479.33      474.63     54.14 o 
  -8   8   6     1199.75     1298.08     79.37 o 
  -6   8   6      788.69      940.74     67.04 o 
  -4   8   6     4126.40     4102.98    125.09 o 
  -2   8   6    17930.17    18201.98    248.69 o 
   0   8   6     3814.14     4070.04    130.02 o 
   2   8   6    17897.07    18347.44    261.05 o 
   4   8   6     1185.11     1180.90     84.70 o 
   6   8   6      656.68      739.61     70.08 o 
   8   8   6      623.17      687.73     94.72 o 
  10   8   6     1730.62     1641.67    104.33 o 
  12   8   6     1698.77     1617.59     92.04 o 
  14   8   6      104.29      133.14     42.53 o 
  16   8   6       38.88      112.72     59.32 o 
  18   8   6     9626.54     9734.98    256.05 o 
  20   8   6      325.31      212.38     57.48 o 
  22   8   6     2098.97     1954.33    172.10 o 
  24   8   6      844.30     1192.81    150.69 o 
  26   8   6        6.57      162.16     80.65 o 
  28   8   6       98.09      167.28     72.06 o 
  30   8   6     1743.30     1681.12    195.53 o 
  32   8   6      367.76      144.52    110.30 o 
  34   8   6      690.01      527.83    112.96 o 
 -39   9   6       95.58       88.24    121.03 o 
 -37   9   6       87.82        8.24    103.07 o 
 -35   9   6      953.63      795.24    293.74 o 
 -33   9   6     4144.18     4131.73    285.12 o 
 -31   9   6     2437.59     2549.42    361.19 o 
 -29   9   6     3456.41     4396.12    907.06 o 
 -27   9   6      233.28      257.57     62.31 o 
 -25   9   6      140.65      205.18     58.44 o 
 -23   9   6      429.50      225.51     43.71 o 
 -21   9   6     1382.91     1311.90    104.84 o 
 -19   9   6     4191.11     3956.15    138.36 o 
 -17   9   6      223.87      193.62     59.55 o 
 -15   9   6     4966.13     5322.51    168.35 o 
 -13   9   6      896.38      960.33     60.35 o 
 -11   9   6       97.97      109.33     37.06 o 
  -9   9   6      251.34      146.78     37.96 o 
  -7   9   6     1086.42     1083.88     86.36 o 
  -5   9   6      295.84      178.27     41.56 o 
  -3   9   6       65.68      106.13     44.14 o 
  -1   9   6     3653.49     3603.54    114.79 o 
   1   9   6     4939.09     5042.89    135.91 o 
   3   9   6    11698.03    11804.96    224.41 o 
   5   9   6      394.95      442.51     60.56 o 
   7   9   6     1434.32     1430.58    115.57 o 
   9   9   6     1425.53     1560.31    136.67 o 
  11   9   6       16.98       52.39     61.05 o 
  13   9   6     1913.31     1844.62    130.25 o 
  15   9   6     2109.41     1791.82    129.43 o 
  17   9   6      443.30      350.67     89.07 o 
  19   9   6       39.77       28.05     56.17 o 
  21   9   6     1994.56     1990.37    164.45 o 
  23   9   6     2985.83     3074.87    212.02 o 
  25   9   6      579.61      622.44    120.85 o 
  27   9   6      676.96      512.67    114.15 o 
  29   9   6      420.46      369.61     69.65 o 
  31   9   6      406.49      503.28     82.47 o 
 -36  10   6     2315.78     2301.21    484.07 o 
 -34  10   6       40.92      227.80    393.16 o 
 -32  10   6      295.30      338.44     98.47 o 
 -30  10   6      111.17      183.03     90.59 o 
 -28  10   6     3068.31     3178.88    254.74 o 
 -26  10   6      209.35      234.34     98.19 o 
 -24  10   6       39.00       63.13    131.97 o 
 -22  10   6     2279.87     1966.26    181.61 o 
 -20  10   6     4349.35     4594.54    330.64 o 
 -18  10   6     1409.14     1364.00    101.88 o 
 -16  10   6      553.40      490.00     58.69 o 
 -14  10   6      208.99      174.56     34.40 o 
 -12  10   6        2.38       81.50     35.34 o 
 -10  10   6     1626.70     1548.16     99.67 o 
  -8  10   6      896.14      602.24     56.61 o 
  -6  10   6       35.38      113.28     44.73 o 
  -4  10   6      472.71      483.53     80.35 o 
  -2  10   6       70.30       87.78     32.21 o 
   0  10   6      738.70      377.49     46.72 o 
   2  10   6     1322.52     1176.72     98.43 o 
   4  10   6     3114.75     3288.60    146.57 o 
   6  10   6     2062.98     2112.00    134.11 o 
   8  10   6      510.36      407.71     61.41 o 
  10  10   6     3481.33     3322.34    166.51 o 
  12  10   6     2977.75     3029.04    216.65 o 
  14  10   6       79.07      108.72     58.89 o 
  16  10   6     1410.52     1503.66    142.86 o 
  18  10   6      531.02      382.28     70.34 o 
  20  10   6       87.03      204.98     62.48 o 
  22  10   6      982.89      601.94    108.01 o 
  24  10   6      555.89      368.11     77.56 o 
  26  10   6     2400.74     2431.03    356.34 o 
  28  10   6       88.69     -101.67    121.70 o 
 -31  11   6       78.46      361.93    149.08 o 
 -29  11   6      354.19      165.65    157.19 o 
 -27  11   6      413.02      323.79    169.78 o 
 -25  11   6      304.07      411.47    301.41 o 
 -23  11   6      734.85      289.23    135.98 o 
 -21  11   6     2745.47     1986.55    227.86 o 
 -19  11   6      209.90      211.44    110.63 o 
 -17  11   6      752.97      652.67    195.40 o 
 -15  11   6       98.98      187.99     72.63 o 
 -13  11   6     1313.92      969.06    435.21 o 
 -11  11   6     1008.78      795.58    175.52 o 
  -9  11   6      308.16      440.04     89.24 o 
  -7  11   6      507.93      376.83     69.04 o 
  -5  11   6       19.31       40.22     81.90 o 
  -3  11   6      986.84      999.75    125.27 o 
  -1  11   6      119.70      307.99     63.91 o 
   1  11   6      117.78      202.73     60.86 o 
   3  11   6     1693.82     1558.75    147.76 o 
   5  11   6       59.10      152.71     52.01 o 
   7  11   6        0.43      -43.93    105.60 o 
   9  11   6     2918.60     2585.07    197.41 o 
  11  11   6      298.38      303.81    149.08 o 
  13  11   6      817.15      618.76    135.91 o 
  15  11   6      347.22      196.24    270.82 o 
  17  11   6      133.54      116.17    137.30 o 
  19  11   6      166.46      124.35    149.61 o 
  21  11   6      115.11      -14.12    204.35 o 
  23  11   6      194.19      204.50    258.42 o 
 -26  12   6      131.57      149.05    285.21 o 
 -24  12   6      127.92      688.04    336.35 o 
 -22  12   6      464.71      347.14    480.28 o 
 -20  12   6     4503.68     6107.47    848.44 o 
 -18  12   6     1726.33     1695.37    528.95 o 
 -16  12   6      348.73      448.08    274.42 o 
 -14  12   6       61.80      504.33    306.99 o 
 -12  12   6     3045.25     2958.38    478.76 o 
 -10  12   6     3106.21     2583.97    443.73 o 
  -8  12   6     2262.35     2048.61    220.80 o 
  -6  12   6      117.31      321.49     95.34 o 
  -4  12   6     1609.25     1603.18    371.14 o 
  -2  12   6     4185.72     3975.56    332.36 o 
   0  12   6     4885.36     5344.12    486.81 o 
   2  12   6     2814.71     2736.45    302.83 o 
   4  12   6      643.32      794.99    341.37 o 
   6  12   6      402.27      117.79    107.59 o 
   8  12   6     9078.31     8720.12    463.32 o 
  10  12   6     1142.16     1128.20    268.67 o 
  12  12   6        7.33      190.67    142.89 o 
  14  12   6      109.62      358.57    159.56 o 
  16  12   6     1032.28      552.90    142.49 o 
  18  12   6     1529.86     1535.92    378.11 o 
 -19  13   6      263.44      191.47    191.09 o 
 -17  13   6      106.91      321.20    229.16 o 
 -15  13   6      156.82      -57.95    359.26 o 
 -13  13   6       20.50      477.63    317.22 o 
 -11  13   6        6.03      535.77    156.05 o 
  -9  13   6      448.86      407.18    157.57 o 
  -7  13   6      220.78      308.89    232.94 o 
  -5  13   6      189.19      428.20    162.87 o 
  -3  13   6       22.77      533.31    258.89 o 
  -1  13   6      197.71      482.17    182.76 o 
   1  13   6       73.09      -73.10    298.09 o 
   3  13   6        6.15       57.97    134.84 o 
   5  13   6       28.99       80.77    128.97 o 
   7  13   6      775.95      428.09    149.70 o 
   9  13   6        1.49       59.44     97.06 o 
  11  13   6      160.46      341.04    133.38 o 
 -49   1   7      230.28      300.36     90.94 o 
 -47   1   7     1746.21     1729.53    209.80 o 
 -45   1   7      315.07      291.53    103.24 o 
 -43   1   7      314.22      462.25     86.17 o 
 -41   1   7      601.64      465.88     86.68 o 
 -39   1   7      605.43      707.58    150.68 o 
 -37   1   7       86.58       32.47     92.08 o 
 -35   1   7      343.11      170.79     54.44 o 
 -33   1   7      100.89      173.65    100.22 o 
 -31   1   7     6787.91     7276.04    260.86 o 
 -29   1   7     1678.57     1622.77    109.77 o 
 -27   1   7    21098.97    20906.93    355.97 o 
 -25   1   7      403.53      412.28     77.72 o 
 -23   1   7     2121.41     2251.73    103.51 o 
 -21   1   7       44.43      132.98     56.83 o 
 -19   1   7    17658.91    17191.47    226.17 o 
 -17   1   7     4807.81     4629.19    123.01 o 
 -15   1   7     1541.02     1758.95     77.71 o 
 -13   1   7     1021.49     1123.32     67.86 o 
 -11   1   7     5013.26     5787.02    134.61 o 
  -9   1   7     6180.81     6498.04    117.68 o 
  -7   1   7    12087.04    11791.31    171.16 o 
  -5   1   7      167.42      251.70     48.41 o 
  -3   1   7     7639.63     8389.62    155.54 o 
  -1   1   7      986.61      730.02     62.15 o 
   1   1   7      341.23      687.75     64.39 o 
   3   1   7      586.01      762.23     73.78 o 
   5   1   7    13240.71    13257.88    253.74 o 
   7   1   7     4485.83     4260.37    124.67 o 
   9   1   7     2089.13     1684.94     96.27 o 
  11   1   7      228.17      330.56     54.11 o 
  13   1   7     5618.53     5786.38    166.96 o 
  15   1   7     1936.65     2071.18    132.34 o 
  17   1   7    14017.86    13771.29    240.90 o 
  19   1   7    13274.19    12883.19    260.00 o 
  21   1   7     2569.44     2275.16    178.49 o 
  23   1   7     1931.85     1850.90    202.43 o 
  25   1   7     6011.24     5773.67    298.16 o 
  27   1   7     4922.79     4105.42    262.72 o 
  29   1   7      118.28      192.20     89.25 o 
  31   1   7        9.28      296.26    149.06 o 
  33   1   7      351.78      339.48    110.83 o 
  35   1   7     2402.58     2752.85    314.36 o 
  37   1   7       55.29      184.39     92.48 o 
  39   1   7      232.04      255.77     92.69 o 
  41   1   7      348.54      337.32    100.65 o 
 -50   2   7      280.40      317.71    166.14 o 
 -48   2   7       17.64      -39.18    124.87 o 
 -46   2   7      154.40      152.22     98.84 o 
 -44   2   7       52.50        0.25    129.60 o 
 -42   2   7       16.78     -111.13    111.13 o 
 -40   2   7      189.27      264.98     70.83 o 
 -38   2   7      334.41      313.64     83.80 o 
 -36   2   7     2060.08     2043.33    194.30 o 
 -34   2   7      209.78      215.24     65.00 o 
 -32   2   7        1.37      147.67     59.36 o 
 -30   2   7     3535.12     3632.38    176.05 o 
 -28   2   7     9292.23     9163.98    247.21 o 
 -26   2   7    17161.41    16612.78    337.21 o 
 -24   2   7       11.97      335.71     49.71 o 
 -22   2   7     4465.78     4586.62    141.48 o 
 -20   2   7     2656.09     2690.84     92.76 o 
 -18   2   7      960.59     1161.66     67.72 o 
 -16   2   7     1078.68     1113.58     76.63 o 
 -14   2   7     9118.13     9431.99    151.18 o 
 -12   2   7      974.35     1136.12     56.77 o 
 -10   2   7     7047.05     6869.71    118.29 o 
  -8   2   7     1321.61     1381.58     73.37 o 
  -6   2   7      906.00      751.38     45.29 o 
  -4   2   7    13924.52    15016.31    210.82 o 
  -2   2   7     3330.71     3465.19    116.10 o 
   0   2   7      817.02      618.56     57.34 o 
   2   2   7     1224.93     1566.26     78.51 o 
   4   2   7    20579.16    22934.75    242.93 o 
   6   2   7       67.76      164.81     38.66 o 
   8   2   7     3362.30     3941.51    126.23 o 
  10   2   7      711.13      668.37     74.16 o 
  12   2   7      385.19      438.61     69.24 o 
  14   2   7      972.07      853.25    106.62 o 
  16   2   7    16422.07    17539.25    264.58 o 
  18   2   7     1953.01     1899.60    122.86 o 
  20   2   7     2206.66     2072.73    141.23 o 
  22   2   7      121.33      248.09    128.48 o 
  24   2   7     1809.39     1497.38    151.85 o 
  26   2   7     2718.89     2240.15    193.99 o 
  28   2   7        1.48      127.65     85.12 o 
  30   2   7      889.40      887.33    157.69 o 
  32   2   7      638.54      593.68    128.51 o 
  34   2   7      533.87      440.31    103.06 o 
  36   2   7      218.42      306.30    127.00 o 
  38   2   7       73.37      353.04     99.89 o 
  40   2   7      145.68      297.38     94.74 o 
 -49   3   7      537.44      515.56    121.61 o 
 -47   3   7       42.41       85.35     86.24 o 
 -45   3   7      133.65       23.70    134.82 o 
 -43   3   7        6.18      110.73     82.39 o 
 -41   3   7      245.00      315.31     77.93 o 
 -39   3   7     1758.86     2001.56    163.39 o 
 -37   3   7     2726.93     2719.23    177.50 o 
 -35   3   7     2609.31     2569.68    162.12 o 
 -33   3   7      301.79      288.76     70.35 o 
 -31   3   7     3836.94     4101.41    156.46 o 
 -29   3   7     2653.74     3170.82    168.94 o 
 -27   3   7    10871.80    10164.00    228.11 o 
 -25   3   7      639.31      573.31     64.32 o 
 -23   3   7    12931.70    13579.48    280.58 o 
 -21   3   7       19.54      201.51     51.46 o 
 -19   3   7    26933.41    26935.40    317.07 o 
 -17   3   7      435.40      486.25     49.52 o 
 -15   3   7     2731.83     2522.15    147.18 o 
 -13   3   7       13.14      132.19     83.64 o 
 -11   3   7     2157.28     2298.58    145.05 o 
  -9   3   7     8526.37     8434.23    188.00 o 
  -7   3   7     4812.08     4832.14    123.64 o 
  -5   3   7     3725.64     3630.92    102.50 o 
  -3   3   7        4.46       35.86     32.04 o 
  -1   3   7     4134.82     4260.40    105.27 o 
   1   3   7     7849.67     7693.64    146.29 o 
   3   3   7    12931.24    13035.44    223.94 o 
   5   3   7       59.18      207.27     38.30 o 
   7   3   7    22730.10    22973.13    290.21 o 
   9   3   7      182.47      191.92     45.60 o 
  11   3   7     2999.28     2703.11    138.63 o 
  13   3   7     1295.06     1483.32    104.03 o 
  15   3   7     1447.63     1470.39    102.42 o 
  17   3   7       20.82       36.10     58.89 o 
  19   3   7     4976.81     4963.48    187.76 o 
  21   3   7        5.09      136.98    125.45 o 
  23   3   7      365.48      130.14    168.17 o 
  25   3   7      438.25      500.24     99.16 o 
  27   3   7     9035.12     9718.41    354.01 o 
  29   3   7     1169.18     1114.71    183.36 o 
  31   3   7      366.61      203.01     90.04 o 
  33   3   7      679.29      936.34    167.30 o 
  35   3   7       23.20      245.66     78.41 o 
  37   3   7        3.65      159.36    100.27 o 
  39   3   7      803.98      674.91    132.66 o 
 -48   4   7      313.35      299.46    106.53 o 
 -46   4   7       10.24      218.33    101.61 o 
 -44   4   7       88.19      170.08    100.17 o 
 -42   4   7     1038.64      974.66    149.51 o 
 -40   4   7      479.26      489.89    112.91 o 
 -38   4   7     1038.17     1141.91    143.79 o 
 -36   4   7       90.07      119.35     68.33 o 
 -34   4   7     2544.20     2958.88    166.28 o 
 -32   4   7      639.58      607.52    100.10 o 
 -30   4   7     2333.01     2148.73    127.04 o 
 -28   4   7     1897.74     1754.86    119.84 o 
 -26   4   7     4087.01     4108.02    141.16 o 
 -24   4   7      710.36      636.35     64.67 o 
 -22   4   7        5.79      152.27     66.27 o 
 -20   4   7     1997.59     1985.77    100.25 o 
 -18   4   7    13654.28    13560.41    272.56 o 
 -16   4   7     4309.54     4550.69    164.62 o 
 -14   4   7     1090.60     1118.36    103.87 o 
 -12   4   7     2243.22     1945.91    118.43 o 
 -10   4   7      689.46      632.34     71.52 o 
  -8   4   7     3499.83     3716.29    126.88 o 
  -6   4   7     2123.09     2103.70     66.14 o 
  -4   4   7     1569.21     1870.99     75.18 o 
  -2   4   7    13539.07    13786.37    174.38 o 
   0   4   7     1509.85     1166.11     67.70 o 
   2   4   7    10287.93    11302.66    222.99 o 
   4   4   7     1558.75     1469.16     86.28 o 
   6   4   7     6310.54     6299.07    165.51 o 
   8   4   7     3629.74     3587.91    125.89 o 
  10   4   7       44.85      165.63     79.18 o 
  12   4   7      693.87      673.07     71.41 o 
  14   4   7     3507.09     3297.11    131.33 o 
  16   4   7      666.74      467.02     78.24 o 
  18   4   7      185.83      315.15     63.13 o 
  20   4   7      233.73      205.90     61.42 o 
  22   4   7    14342.02    14534.38    424.31 o 
  24   4   7       24.18      109.63     83.76 o 
  26   4   7     4113.48     4197.02    248.88 o 
  28   4   7     2050.21     2277.45    230.92 o 
  30   4   7      660.44      541.08    142.19 o 
  32   4   7        3.83      270.12    111.01 o 
  34   4   7       61.81      210.46    119.93 o 
  36   4   7       93.56     -137.61    137.61 o 
  38   4   7       90.60      132.35    122.13 o 
 -47   5   7     1974.10     1960.37    330.36 o 
 -45   5   7      509.80      461.43     81.12 o 
 -43   5   7     1278.78     1021.91    195.17 o 
 -41   5   7        3.99       -3.49    114.78 o 
 -39   5   7        4.38      166.15     74.25 o 
 -37   5   7      270.41      237.79     63.13 o 
 -35   5   7      142.31      210.21     69.83 o 
 -33   5   7     1475.29     1471.84    137.36 o 
 -31   5   7     3789.15     3864.74    186.72 o 
 -29   5   7      159.44      233.48     91.27 o 
 -27   5   7    10371.36    10404.10    242.94 o 
 -25   5   7      171.13      178.61     45.70 o 
 -23   5   7      610.25      523.12     50.20 o 
 -21   5   7    21250.46    21960.19    392.58 o 
 -19   5   7     9177.75     9214.92    224.72 o 
 -17   5   7    13057.82    13118.84    256.72 o 
 -15   5   7        4.65      196.26     68.21 o 
 -13   5   7      107.16      270.38    136.42 o 
 -11   5   7    18917.17    19912.05    445.00 o 
  -9   5   7     5699.43     5747.80    204.98 o 
  -7   5   7     1925.91     2128.75     60.61 o 
  -5   5   7       33.73       74.51     48.12 o 
  -3   5   7     7336.13     7066.31    156.45 o 
  -1   5   7    27227.40    27660.95    326.01 o 
   1   5   7      378.37      350.02     66.66 o 
   3   5   7    23638.58    25186.71    334.11 o 
   5   5   7    16053.85    15965.78    237.32 o 
   7   5   7     6887.36     6739.39    171.81 o 
   9   5   7      713.79      697.29     83.31 o 
  11   5   7       61.15      166.10     59.34 o 
  13   5   7      218.71      230.29     44.39 o 
  15   5   7    18996.60    19265.10    312.33 o 
  17   5   7      454.74      478.83     60.70 o 
  19   5   7      996.35     1062.66    102.88 o 
  21   5   7      474.76      465.16     67.55 o 
  23   5   7       67.00      120.91    108.06 o 
  25   5   7     7359.28     7614.85    310.00 o 
  27   5   7      885.82      618.60    144.78 o 
  29   5   7      372.99      354.85    106.23 o 
  31   5   7     1922.32     2140.59    234.92 o 
  33   5   7     1719.17     1414.30    215.05 o 
  35   5   7     2798.56     2623.41    282.71 o 
  37   5   7       57.91      200.55     96.07 o 
 -46   6   7     1266.48     1226.24    222.57 o 
 -44   6   7        1.40       94.47    144.47 o 
 -42   6   7     3200.53     3244.19    308.60 o 
 -40   6   7        0.86      107.71     94.04 o 
 -38   6   7      927.43      805.69    135.68 o 
 -36   6   7     1101.98      882.55    143.70 o 
 -34   6   7     1138.26     1025.92    189.13 o 
 -32   6   7      295.05      112.60     93.32 o 
 -30   6   7     3591.25     3505.58    154.09 o 
 -28   6   7       37.89      208.99     69.47 o 
 -26   6   7     2981.19     3162.97    118.23 o 
 -24   6   7     6820.70     7118.04    157.05 o 
 -22   6   7     4956.64     5368.38    237.44 o 
 -20   6   7     9365.11     9339.50    250.46 o 
 -18   6   7    10756.76    10369.27    234.91 o 
 -16   6   7     6725.13     6197.48    176.03 o 
 -14   6   7      187.86      233.07     57.26 o 
 -12   6   7      312.77      293.39    101.44 o 
 -10   6   7     1161.54     1160.12     96.60 o 
  -8   6   7     1112.01     1167.04     85.28 o 
  -6   6   7    10233.16    10784.45    175.62 o 
  -4   6   7      206.31      281.94     40.50 o 
  -2   6   7     4782.73     4787.72    131.13 o 
   0   6   7    18076.64    19022.69    242.88 o 
   2   6   7      825.92      820.96    103.97 o 
   4   6   7     1235.28     1189.83    110.34 o 
   6   6   7     9044.85     8743.17    208.97 o 
   8   6   7       23.63       71.94     62.66 o 
  10   6   7    19025.33    18853.19    283.38 o 
  12   6   7     3701.78     3881.58    167.41 o 
  14   6   7     3383.91     3096.99    174.73 o 
  16   6   7       88.91      178.61     85.64 o 
  18   6   7      294.86      306.17     53.97 o 
  20   6   7     3468.75     3698.95    211.94 o 
  22   6   7       19.81      135.78     94.62 o 
  24   6   7       74.43       22.65     93.70 o 
  26   6   7      158.05      302.49     84.91 o 
  28   6   7       44.54       60.10     95.97 o 
  30   6   7     1242.95      960.99    347.14 o 
  32   6   7     2728.99     2624.98    243.64 o 
  34   6   7      965.72      928.42    147.53 o 
  36   6   7     1687.51     1406.24    216.23 o 
 -43   7   7        5.33       75.34    100.66 o 
 -41   7   7      660.39      710.56    168.22 o 
 -39   7   7      680.25      635.24    149.59 o 
 -37   7   7      218.68      327.60     98.78 o 
 -35   7   7      818.25      781.65    113.52 o 
 -33   7   7        8.80      157.52    101.54 o 
 -31   7   7      545.35      437.20     57.74 o 
 -29   7   7     1139.54      885.65     91.12 o 
 -27   7   7       31.11      111.34     51.17 o 
 -25   7   7    10635.51    10832.57    306.88 o 
 -23   7   7    19449.55    19552.44    426.39 o 
 -21   7   7    13073.88    13094.97    302.23 o 
 -19   7   7    16526.41    16836.22    299.77 o 
 -17   7   7      268.19      286.93     57.27 o 
 -15   7   7      499.41      318.32     78.35 o 
 -13   7   7      223.11      300.21     68.39 o 
 -11   7   7      233.78      251.91     74.57 o 
  -9   7   7    14132.26    14010.39    207.59 o 
  -7   7   7      373.94      288.90     42.58 o 
  -5   7   7     2966.03     3049.17    104.53 o 
  -3   7   7     7496.47     7110.55    142.22 o 
  -1   7   7     4426.28     4527.67    133.14 o 
   1   7   7     2329.17     2091.07    116.90 o 
   3   7   7     2234.32     2089.18    110.99 o 
   5   7   7     6057.74     6124.40    178.22 o 
   7   7   7     4675.98     4537.50    154.72 o 
   9   7   7       61.16       97.00     49.29 o 
  11   7   7     4740.17     4792.54    166.17 o 
  13   7   7     3954.42     4129.81    225.22 o 
  15   7   7      826.64      835.31     69.56 o 
  17   7   7     3966.94     3464.79    229.40 o 
  19   7   7       15.79      239.62     64.81 o 
  21   7   7       35.10      240.47    100.68 o 
  23   7   7     2991.19     2683.90    240.62 o 
  25   7   7       59.53      250.27    110.79 o 
  27   7   7     7046.62     7417.21    321.13 o 
  29   7   7      769.04      847.55    143.53 o 
  31   7   7      729.41      708.04    137.09 o 
  33   7   7      514.75      481.71    141.60 o 
 -42   8   7      654.37      370.11    117.15 o 
 -40   8   7       57.94      -68.82    135.29 o 
 -38   8   7     1517.85     1307.86    207.83 o 
 -36   8   7        0.97       73.71    206.81 o 
 -34   8   7     1942.96     2464.85    253.81 o 
 -32   8   7      395.32      244.27     83.97 o 
 -30   8   7      578.69      453.95     83.74 o 
 -28   8   7     2821.93     2815.46    181.25 o 
 -26   8   7      939.48      631.09     68.58 o 
 -24   8   7       84.29      148.63    443.39 o 
 -22   8   7     9519.70     8804.11    391.08 o 
 -20   8   7       55.66       35.06    105.30 o 
 -18   8   7     5177.44     5654.23    199.15 o 
 -16   8   7      432.97      331.15     56.81 o 
 -14   8   7      422.09      506.56     63.55 o 
 -12   8   7      671.93      779.71     60.81 o 
 -10   8   7      502.58      494.81     65.54 o 
  -8   8   7     1881.49     2130.87    117.17 o 
  -6   8   7     4228.27     4494.52    141.12 o 
  -4   8   7     3363.09     3127.81    141.93 o 
  -2   8   7    14095.03    14401.55    225.34 o 
   0   8   7     1235.34     1159.78     86.27 o 
   2   8   7     6023.79     5543.15    162.52 o 
   4   8   7     6425.99     5794.29    227.22 o 
   6   8   7     2202.05     2137.79    103.31 o 
   8   8   7     8329.79     8289.17    218.43 o 
  10   8   7      531.43      471.18     61.13 o 
  12   8   7     1909.87     1972.80    132.40 o 
  14   8   7       43.63       81.71     45.50 o 
  16   8   7       40.79        0.97     58.14 o 
  18   8   7     4275.14     4243.29    226.40 o 
  20   8   7      634.63      570.28     89.73 o 
  22   8   7     6052.40     6601.83    299.42 o 
  24   8   7     2470.97     2531.54    196.04 o 
  26   8   7     1183.94     1314.56    174.68 o 
  28   8   7     3169.84     3270.15    252.18 o 
  30   8   7      105.14      280.75     92.98 o 
  32   8   7        9.79      290.43     83.87 o 
 -39   9   7      672.22      497.92    167.93 o 
 -37   9   7      466.84      398.23     99.10 o 
 -35   9   7      175.71       80.72    179.61 o 
 -33   9   7     2318.80     2670.88    269.02 o 
 -31   9   7     6670.14     7438.74    359.63 o 
 -29   9   7     3085.38     3171.66    293.80 o 
 -27   9   7     3979.08     4441.35    379.04 o 
 -25   9   7     1139.46     1431.54    154.95 o 
 -23   9   7     1996.79     1892.57    142.49 o 
 -21   9   7     3125.39     2548.89    133.52 o 
 -19   9   7      482.08      352.81     65.56 o 
 -17   9   7     5804.97     5644.73    157.68 o 
 -15   9   7       10.82       23.34     56.46 o 
 -13   9   7     1786.80     1797.73    133.50 o 
 -11   9   7      587.53      501.39     70.22 o 
  -9   9   7       21.78       24.62     58.92 o 
  -7   9   7      341.34      253.66     39.49 o 
  -5   9   7     5998.11     5922.41    148.84 o 
  -3   9   7     6271.65     6147.25    152.67 o 
  -1   9   7    13810.90    13919.42    250.21 o 
   1   9   7     4014.83     3896.91    144.71 o 
   3   9   7     4175.53     4345.56    150.60 o 
   5   9   7       11.34      144.09     38.12 o 
   7   9   7     1493.20     1616.15    127.53 o 
   9   9   7      138.61      224.43     63.81 o 
  11   9   7      253.68      210.99     46.74 o 
  13   9   7      540.72      416.33     62.88 o 
  15   9   7      992.01      881.98     98.40 o 
  17   9   7       45.70      213.98     61.80 o 
  19   9   7    17527.93    17492.94    611.85 o 
  21   9   7     1266.57     1359.38    163.22 o 
  23   9   7     3627.01     3648.99    218.97 o 
  25   9   7      107.49      158.84    101.59 o 
  27   9   7       57.88      189.59     70.46 o 
  29   9   7      335.26      264.13     91.69 o 
 -36  10   7       53.61      242.09    170.67 o 
 -34  10   7      547.94      294.69    147.40 o 
 -32  10   7      150.66      241.82    344.02 o 
 -30  10   7     2487.53     3001.37    592.02 o 
 -28  10   7       24.26      287.65     95.98 o 
 -26  10   7     5279.39     6049.56    303.42 o 
 -24  10   7       31.14      208.43     77.86 o 
 -22  10   7     2267.75     2347.91    200.81 o 
 -20  10   7     1427.61     1644.20    197.25 o 
 -18  10   7     1427.58     1508.46    145.92 o 
 -16  10   7     1052.26      842.70     92.36 o 
 -14  10   7      957.40      771.76     78.57 o 
 -12  10   7       54.51      123.88     29.96 o 
 -10  10   7      698.22      639.35     58.49 o 
  -8  10   7      155.44      216.03     50.73 o 
  -6  10   7     1558.44     1675.82    107.82 o 
  -4  10   7      365.45      386.60     52.13 o 
  -2  10   7    10816.96    11419.27    234.50 o 
   0  10   7     6899.73     6974.75    214.56 o 
   2  10   7     4154.28     3944.45    179.16 o 
   4  10   7      192.10      162.27     35.60 o 
   6  10   7     3160.04     3047.60    152.91 o 
   8  10   7       42.50      167.57     44.80 o 
  10  10   7     2896.35     3048.38    169.12 o 
  12  10   7      189.26       -5.55     71.36 o 
  14  10   7     2241.21     2504.27    169.64 o 
  16  10   7      698.44      646.15    121.74 o 
  18  10   7     2548.51     2425.05    202.30 o 
  20  10   7     1399.88     1320.36    171.23 o 
  22  10   7      605.00      415.20     78.79 o 
  24  10   7      161.68      161.35     94.78 o 
  26  10   7       20.76      153.22    102.43 o 
 -31  11   7      260.27      -48.87    174.42 o 
 -29  11   7       49.61      170.19    106.20 o 
 -27  11   7      473.20      523.65    352.07 o 
 -25  11   7     4821.82     4639.74    583.87 o 
 -23  11   7      710.89      896.18    177.62 o 
 -21  11   7     2754.43     3588.08    885.37 o 
 -19  11   7      372.09      412.26    220.63 o 
 -17  11   7      379.29      260.05    148.54 o 
 -15  11   7      237.69      466.30    182.76 o 
 -13  11   7     1030.89     1036.30    382.27 o 
 -11  11   7        6.90      198.94     63.73 o 
  -9  11   7    10602.38    10751.64    597.38 o 
  -7  11   7     1912.15     2015.01    363.88 o 
  -5  11   7    14026.37    14924.37    634.25 o 
  -3  11   7     1638.83     1766.11    202.72 o 
  -1  11   7     2007.51     2261.81    172.79 o 
   1  11   7      734.49      627.10    135.40 o 
   3  11   7       33.57      225.67     64.11 o 
   5  11   7       16.89       -7.71    110.30 o 
   7  11   7     4930.95     5102.34    312.26 o 
   9  11   7     2819.43     2519.52    246.53 o 
  11  11   7     6104.37     6265.89    419.90 o 
  13  11   7      787.90      976.61    335.25 o 
  15  11   7      331.15      522.47    153.88 o 
  17  11   7       27.57     -158.02    158.02 o 
  19  11   7      278.51       27.93    176.09 o 
  21  11   7      794.55     1043.05    233.09 o 
 -26  12   7       53.86     -287.86    399.41 o 
 -24  12   7       87.72      654.14    299.04 o 
 -22  12   7      438.24      570.43    341.46 o 
 -20  12   7      247.65      283.89    188.06 o 
 -18  12   7     2520.80     3358.55    634.44 o 
 -16  12   7      420.93      195.82    186.54 o 
 -14  12   7     4110.06     5564.13    682.73 o 
 -12  12   7     1893.51      783.30    330.86 o 
  -8  12   7     1786.75     2141.56    569.67 o 
  -6  12   7     1032.97      913.59    262.87 o 
  -4  12   7      122.61      510.96    267.79 o 
  -2  12   7     3469.01     3629.75    641.07 o 
   0  12   7       60.78      236.61    109.85 o 
   2  12   7     2692.80     2686.11    331.76 o 
   4  12   7     1287.09     1005.30    221.18 o 
   6  12   7     4808.52     5447.72    835.76 o 
   8  12   7     3458.84     3734.72    495.24 o 
  10  12   7      492.34      390.19    197.72 o 
  12  12   7        4.55      130.20    322.33 o 
  14  12   7       75.23      173.52    136.55 o 
  16  12   7       18.45      227.88    233.61 o 
 -17  13   7    10027.94    10404.61   1092.75 o 
 -15  13   7     2129.65     2418.25    644.10 o 
 -13  13   7     6640.38     6526.01    784.81 o 
 -11  13   7     1121.24     1597.46    415.51 o 
  -9  13   7       14.16      242.79    160.41 o 
  -7  13   7      777.58      556.60    172.91 o 
  -5  13   7      364.92      372.52    280.86 o 
  -3  13   7      229.44      339.57    192.98 o 
  -1  13   7     1223.82     1570.76    410.21 o 
   1  13   7     1527.43     1266.23    414.75 o 
   3  13   7     9979.26    11810.98   1108.28 o 
   5  13   7     2212.11     2102.36    498.65 o 
   7  13   7     5263.19     7421.80    814.54 o 
 -50   0   8     6669.03     7270.43    543.09 o 
 -48   0   8     4643.19     5872.69    846.74 o 
 -46   0   8     3719.79     3820.37    446.29 o 
 -44   0   8     2160.17     2096.91    243.84 o 
 -42   0   8     3881.54     3574.04    368.49 o 
 -40   0   8      268.18      346.40    132.98 o 
 -38   0   8      438.88      262.51     91.74 o 
 -36   0   8      259.78      146.92     92.66 o 
 -34   0   8     6780.71     7116.01    486.95 o 
 -32   0   8    20309.55    20751.64    454.38 o 
 -30   0   8    25075.76    26283.54    575.28 o 
 -28   0   8     7542.99     6692.65    276.91 o 
 -26   0   8     1917.43     1588.74    181.94 o 
 -24   0   8       13.43       64.25     49.05 o 
 -22   0   8    11547.06    12226.29    288.44 o 
 -20   0   8     3217.94     3244.85    166.36 o 
 -18   0   8     8600.01     9235.70    246.44 o 
 -16   0   8    28372.48    26977.83    405.98 o 
 -14   0   8     8082.20     7490.40    278.22 o 
 -12   0   8    19229.63    17656.35    289.35 o 
 -10   0   8     3200.62     2562.45    133.85 o 
  -8   0   8     3539.91     3107.50    128.20 o 
  -6   0   8      426.86      387.65     69.15 o 
  -4   0   8      492.28      311.72     56.79 o 
  -2   0   8    17615.31    17984.72    354.63 o 
   0   0   8    84716.00    90050.42    934.15 o 
   2   0   8    12253.58    11731.38    273.33 o 
   4   0   8    69696.73    70947.13   1635.80 o 
   6   0   8     1698.03     1463.78    123.84 o 
   8   0   8     3717.55     3742.69    182.53 o 
  10   0   8    12338.96    12124.36    296.42 o 
  12   0   8      680.48      880.85    152.67 o 
  14   0   8     5030.90     4588.01    257.39 o 
  16   0   8     4867.15     4714.58    237.50 o 
  18   0   8    12893.77    13572.49    408.21 o 
  20   0   8    41972.87    40785.37   1818.73 o 
  22   0   8    17591.32    16731.23    564.74 o 
  24   0   8     8459.60     8492.49    610.11 o 
  26   0   8       73.44     -178.98    178.98 o 
  28   0   8       20.98      612.09   3675.49 o 
  30   0   8     4601.23     4891.61    425.35 o 
  32   0   8     1213.58     1277.35    361.59 o 
  34   0   8       42.91      325.09    156.09 o 
  36   0   8     1039.91      857.72    266.09 o 
  38   0   8     4753.33     4575.69    451.46 o 
 -49   1   8      942.16      826.94    138.20 o 
 -47   1   8      258.10      407.91    129.53 o 
 -45   1   8     1665.85     1926.50    216.49 o 
 -43   1   8     1953.16     2264.38    183.68 o 
 -41   1   8      126.32      174.16     58.84 o 
 -39   1   8      501.12      491.95    102.01 o 
 -37   1   8     2444.78     2613.80    176.08 o 
 -35   1   8       80.66      129.36     51.91 o 
 -33   1   8     7949.79     7954.34    258.67 o 
 -31   1   8        5.86       68.80     56.43 o 
 -29   1   8    13729.27    14196.36    263.41 o 
 -27   1   8      668.43      576.29     69.78 o 
 -25   1   8     8751.65     8547.95    223.65 o 
 -23   1   8     2803.84     3192.53    137.77 o 
 -21   1   8     2548.98     2431.79    112.97 o 
 -19   1   8     9130.34     9960.15    248.73 o 
 -17   1   8    16266.45    16505.26    206.37 o 
 -15   1   8      171.31      197.43     35.86 o 
 -13   1   8    19061.56    18666.35    276.97 o 
 -11   1   8     1233.95     1045.76     62.06 o 
  -9   1   8      200.54      135.53     40.49 o 
  -7   1   8     2203.25     1930.31     88.18 o 
  -5   1   8     4673.58     3966.99    114.67 o 
  -3   1   8     2177.42     2048.39     92.13 o 
  -1   1   8    48774.79    51178.98    433.67 o 
   1   1   8     3326.08     3654.55    105.94 o 
   3   1   8    26365.84    27446.68    287.33 o 
   5   1   8     7394.14     7522.62    161.30 o 
   7   1   8     4972.85     4498.56    135.21 o 
   9   1   8     5069.36     5592.45    167.44 o 
  11   1   8     2542.01     2609.05    126.63 o 
  13   1   8      472.90      314.15     71.52 o 
  15   1   8     1192.20     1261.40    104.65 o 
  17   1   8        8.14       59.63     74.74 o 
  19   1   8    26090.09    26604.64    476.31 o 
  21   1   8     6375.87     6140.74    310.23 o 
  23   1   8     7816.06     7353.55    309.84 o 
  25   1   8     2608.31     2569.88    221.92 o 
  27   1   8      899.03     1104.58    180.09 o 
  29   1   8     1007.61      933.49    149.03 o 
  31   1   8      695.94      699.97    130.72 o 
  33   1   8        6.90       12.94    206.52 o 
  35   1   8       45.12      270.49    104.99 o 
  37   1   8        5.73      187.01     90.20 o 
  39   1   8     2420.65     2748.78    279.16 o 
 -50   2   8      658.14      431.13     92.10 o 
 -48   2   8       16.62      172.11    105.05 o 
 -46   2   8      104.77      176.00     80.40 o 
 -44   2   8     5163.71     5631.82    287.21 o 
 -42   2   8       61.23      143.14     63.66 o 
 -40   2   8     2217.44     2339.56    192.50 o 
 -38   2   8     2199.25     2039.38    162.01 o 
 -36   2   8     2089.82     1974.97    173.87 o 
 -34   2   8      209.43      214.90     56.73 o 
 -32   2   8      546.96      598.14     74.25 o 
 -30   2   8      831.77      642.74     83.03 o 
 -28   2   8     4293.16     4450.84    156.56 o 
 -26   2   8     5863.45     6151.93    185.77 o 
 -24   2   8    49924.93    50028.27    693.07 o 
 -22   2   8     5781.23     5391.70    141.96 o 
 -20   2   8     8564.72     8219.81    201.71 o 
 -18   2   8     3181.75     3180.26    105.82 o 
 -16   2   8      132.92      171.77     47.64 o 
 -14   2   8       15.47      102.34     71.57 o 
 -12   2   8      832.64      689.95     55.89 o 
 -10   2   8     1518.45     1561.47     97.39 o 
  -8   2   8    16767.78    16023.08    180.84 o 
  -6   2   8     6545.62     6234.19    143.08 o 
  -4   2   8    56599.02    57666.82    451.88 o 
  -2   2   8    17633.26    17661.22    202.92 o 
   0   2   8     4009.26     3697.49    112.26 o 
   2   2   8     5029.89     4960.21    130.26 o 
   4   2   8       60.99      191.14     36.73 o 
   6   2   8        2.43      150.47     47.78 o 
   8   2   8    35876.46    37190.53    433.92 o 
  10   2   8    23807.67    24040.86    322.56 o 
  12   2   8    18078.32    18323.15    273.93 o 
  14   2   8     6047.62     5344.94    224.46 o 
  16   2   8      978.94      903.00     93.61 o 
  18   2   8       13.51      138.00     96.34 o 
  20   2   8     9875.36     9409.69    287.98 o 
  22   2   8     6864.85     6160.69    296.10 o 
  24   2   8     3511.53     3666.03    249.59 o 
  26   2   8       11.19      150.45     99.00 o 
  28   2   8     5478.29     6193.00    322.10 o 
  30   2   8     3763.26     3668.24    279.58 o 
  32   2   8     6445.77     6762.11    334.01 o 
  34   2   8        1.59       -0.69    150.84 o 
  36   2   8      190.71      291.97     73.76 o 
  38   2   8      287.65      301.40    113.88 o 
 -49   3   8       36.13      160.25    107.20 o 
 -47   3   8       32.40      127.82     88.29 o 
 -45   3   8     2784.77     3058.60    259.07 o 
 -43   3   8     1342.03     1019.13    171.67 o 
 -41   3   8     1458.12     1604.72    187.73 o 
 -39   3   8      470.50      365.75     88.70 o 
 -37   3   8     6702.04     6414.81    283.46 o 
 -35   3   8      116.92      289.51    275.56 o 
 -33   3   8     3249.35     3540.09    170.89 o 
 -31   3   8      765.62      853.53    105.86 o 
 -29   3   8     3295.83     3147.65    177.59 o 
 -27   3   8      143.31      153.48     72.09 o 
 -25   3   8    25411.46    25650.17    365.80 o 
 -23   3   8     3809.93     3684.22    133.68 o 
 -21   3   8     5565.64     5482.75    122.68 o 
 -19   3   8      961.12     1041.05    127.27 o 
 -17   3   8     4694.20     4894.57    274.27 o 
 -15   3   8     2397.48     2409.86    127.43 o 
 -13   3   8    16084.76    16446.31    387.23 o 
 -11   3   8      638.51      871.11    103.66 o 
  -9   3   8    11684.51    11345.16    180.72 o 
  -7   3   8     1230.98     1203.25     68.16 o 
  -5   3   8     7437.23     6828.42    140.06 o 
  -3   3   8     6000.63     5621.07    126.04 o 
  -1   3   8    43039.49    45260.42    501.02 o 
   1   3   8    14987.66    14916.66    199.17 o 
   3   3   8      717.49      650.81     66.33 o 
   5   3   8       11.77       72.32     85.29 o 
   7   3   8      655.32      439.87     63.41 o 
   9   3   8      819.68      890.20     81.60 o 
  11   3   8    23524.21    25138.43    328.02 o 
  13   3   8      852.08      783.13     77.38 o 
  15   3   8      259.60      367.50     69.12 o 
  17   3   8     1155.82     1160.70    145.75 o 
  19   3   8       23.95      127.99    178.04 o 
  21   3   8    11566.32    11317.39    462.55 o 
  23   3   8     5161.77     4632.75    257.07 o 
  25   3   8     3987.88     4081.45    299.46 o 
  27   3   8     7167.74     6864.77    347.97 o 
  29   3   8      996.20     1033.03    143.50 o 
  31   3   8     7510.95     9007.12    408.64 o 
  33   3   8     1207.06     1396.46    180.33 o 
  35   3   8     1739.38     1987.89    273.43 o 
  37   3   8      888.13      646.59    172.10 o 
 -48   4   8     1385.01     1059.77    224.54 o 
 -46   4   8      320.23      337.92     97.70 o 
 -44   4   8      765.17      562.21    116.06 o 
 -42   4   8     1988.89     1950.33    193.83 o 
 -40   4   8      156.42       52.39    184.05 o 
 -38   4   8       17.57      -91.45     91.45 o 
 -36   4   8     6911.00     6894.34    278.37 o 
 -34   4   8       15.23      109.10     89.71 o 
 -32   4   8    22094.26    23715.46    556.43 o 
 -30   4   8    12069.80    12376.99    277.72 o 
 -28   4   8     4146.30     4466.34    147.74 o 
 -26   4   8      874.51      829.94     79.34 o 
 -24   4   8     5032.07     5028.20    148.73 o 
 -22   4   8      595.33      447.60     58.57 o 
 -20   4   8       18.71       13.81     91.95 o 
 -18   4   8     2177.85     2168.08    139.14 o 
 -16   4   8     8425.32     8686.69    222.61 o 
 -14   4   8     2920.63     3092.20    141.07 o 
 -12   4   8    12595.57    12629.22    256.25 o 
 -10   4   8    22494.47    22647.99    351.10 o 
  -8   4   8    14771.75    15133.17    265.40 o 
  -6   4   8     3522.79     3430.32     97.22 o 
  -4   4   8    12130.35    12124.32    173.65 o 
  -2   4   8       42.75      136.20     64.38 o 
   0   4   8    16549.78    16893.83    236.47 o 
   2   4   8    23759.99    24616.68    312.07 o 
   4   4   8    36774.44    37168.68    427.90 o 
   6   4   8     5659.76     5138.29    149.98 o 
   8   4   8     1001.57      952.53     82.90 o 
  10   4   8     4855.26     4592.19    153.18 o 
  12   4   8      224.51      222.00     51.72 o 
  14   4   8     4989.81     5085.06    197.55 o 
  16   4   8     2829.98     2653.54    174.20 o 
  18   4   8     1245.58      912.46    153.05 o 
  20   4   8     5252.33     5428.44    382.12 o 
  22   4   8      184.61      260.88     89.93 o 
  24   4   8     5175.35     5013.38    265.58 o 
  26   4   8      804.51      569.88    129.28 o 
  28   4   8     2576.43     2303.06    219.40 o 
  30   4   8      137.33      127.66    179.43 o 
  32   4   8     2540.72     2219.84    236.04 o 
  34   4   8        3.83      177.05    130.48 o 
  36   4   8     2124.92     1887.03    264.63 o 
 -47   5   8      690.60      596.72    117.28 o 
 -45   5   8        6.83      381.52    121.02 o 
 -43   5   8      239.13      365.23    182.77 o 
 -41   5   8     2391.38     2314.44    176.77 o 
 -39   5   8      326.18      249.62     76.35 o 
 -37   5   8     5609.54     6171.03    301.89 o 
 -35   5   8      159.62      148.13     68.70 o 
 -33   5   8     1721.36     1724.73    146.53 o 
 -31   5   8     2892.36     3179.05    192.43 o 
 -29   5   8     2117.22     2006.35    218.74 o 
 -27   5   8      310.79      301.91     98.29 o 
 -25   5   8      543.96      584.12     88.45 o 
 -23   5   8     2100.77     2157.93    155.83 o 
 -21   5   8    12290.87    12411.73    272.95 o 
 -19   5   8        7.00      189.14     81.25 o 
 -17   5   8    34774.24    35878.64    768.82 o 
 -15   5   8     1890.98     1891.42    122.01 o 
 -13   5   8       87.58      158.40     82.66 o 
 -11   5   8     7127.17     7154.81    231.05 o 
  -9   5   8     5149.45     5457.72    180.63 o 
  -7   5   8     8912.62     8850.21    209.28 o 
  -5   5   8       19.54      116.57     46.68 o 
  -3   5   8     1413.22     1447.57     99.28 o 
  -1   5   8     3942.31     4070.48    139.61 o 
   1   5   8     2551.81     2497.92    117.22 o 
   3   5   8    42568.44    42991.32    456.49 o 
   5   5   8    11199.86    10398.10    204.50 o 
   7   5   8     3218.70     3379.59    138.44 o 
   9   5   8     3428.52     3389.53    138.38 o 
  11   5   8     2506.53     2310.76    149.84 o 
  13   5   8     2778.00     2678.38    166.21 o 
  15   5   8     1182.42     1173.08     98.36 o 
  17   5   8      814.43      519.01     94.40 o 
  19   5   8       17.84      232.72    134.74 o 
  21   5   8     2835.59     2447.14    198.92 o 
  23   5   8     9441.53     9844.81    404.87 o 
  25   5   8     3477.42     3041.54    238.56 o 
  27   5   8     3134.79     2649.16    285.78 o 
  29   5   8     1742.74     2125.82    220.80 o 
  31   5   8      111.23      238.89     94.78 o 
  33   5   8      279.25      293.85    143.91 o 
  35   5   8     2606.24     2963.13    270.70 o 
 -44   6   8     1692.13     1194.25    224.09 o 
 -42   6   8       62.25      363.80    104.55 o 
 -40   6   8     3678.87     4516.08    303.61 o 
 -38   6   8       96.00      163.49    142.90 o 
 -36   6   8      447.56      226.06     72.31 o 
 -34   6   8      201.29      267.14    103.57 o 
 -32   6   8       27.55      130.63     71.63 o 
 -30   6   8     2352.44     2006.25    124.38 o 
 -28   6   8     6184.71     5928.24    181.79 o 
 -26   6   8     1909.07     1848.51    189.83 o 
 -24   6   8     5599.39     5760.14    222.45 o 
 -22   6   8    10552.30    10512.09    249.30 o 
 -20   6   8      100.34      139.43     76.14 o 
 -18   6   8       22.93      106.83     60.83 o 
 -16   6   8        9.52       -1.69    125.56 o 
 -14   6   8     5975.68     5864.92    199.69 o 
 -12   6   8     1445.69     1199.51    115.21 o 
 -10   6   8      410.83      359.05     70.01 o 
  -8   6   8    26730.43    27127.33    423.00 o 
  -6   6   8        7.22      113.85     30.60 o 
  -4   6   8    30379.12    30652.36    382.84 o 
  -2   6   8    12113.54    11547.54    197.01 o 
   0   6   8      777.23      872.56     77.93 o 
   2   6   8     3147.12     3156.98    119.69 o 
   4   6   8      395.60      477.56     64.51 o 
   6   6   8        1.85      130.26     39.82 o 
   8   6   8     7998.29     8108.85    188.40 o 
  10   6   8     7672.54     7652.59    200.95 o 
  12   6   8    25565.65    27001.56    351.46 o 
  14   6   8      518.30      450.44     66.99 o 
  16   6   8     8275.85     8153.93    227.94 o 
  18   6   8     1422.04     1129.50    158.87 o 
  20   6   8      165.90      113.01     89.06 o 
  22   6   8     1220.55     1486.63    166.52 o 
  24   6   8     1785.24     2012.42    237.57 o 
  26   6   8     1359.79     1233.55    149.01 o 
  28   6   8     2657.07     2781.33    284.43 o 
  30   6   8     1758.72     1826.43    191.69 o 
  32   6   8      178.48      197.33    117.46 o 
  34   6   8        0.34      183.64     87.25 o 
 -43   7   8      684.75      516.47    121.93 o 
 -41   7   8     1601.98     1296.84    211.94 o 
 -39   7   8     1480.72     1904.87    390.34 o 
 -37   7   8      571.54      476.54    132.53 o 
 -35   7   8     1606.63     1764.02    205.52 o 
 -33   7   8      863.89      814.08    201.21 o 
 -31   7   8      841.77      666.89    145.43 o 
 -29   7   8     3014.93     2991.31    245.95 o 
 -27   7   8     3786.14     3923.05    220.09 o 
 -25   7   8    12468.41    12560.40    401.46 o 
 -23   7   8      917.88      945.36    130.05 o 
 -21   7   8     5628.24     6213.94    289.95 o 
 -19   7   8    13657.67    14400.60    335.97 o 
 -17   7   8     1142.72     1354.77    171.25 o 
 -15   7   8     5424.10     5446.91    213.05 o 
 -13   7   8     6255.95     6278.89    235.80 o 
 -11   7   8      623.68      761.01    103.63 o 
  -9   7   8      482.01      418.37     68.48 o 
  -7   7   8      335.30      334.78     63.50 o 
  -5   7   8    29751.34    30933.46    382.36 o 
  -3   7   8     5262.13     5327.30    158.30 o 
  -1   7   8     3850.92     4460.02    145.44 o 
   1   7   8     1417.03     1463.99    108.86 o 
   3   7   8      108.61       95.82     67.67 o 
   5   7   8      801.82      626.52     73.10 o 
   7   7   8     1308.70     1210.94    100.13 o 
   9   7   8     1936.33     1637.57    104.73 o 
  11   7   8     4211.59     4425.40    165.83 o 
  13   7   8     1719.65     1691.47    136.78 o 
  15   7   8     3948.49     3979.91    170.54 o 
  17   7   8     6999.26     7184.21    285.97 o 
  19   7   8     2108.58     2023.07    176.31 o 
  21   7   8      927.59      738.76    122.85 o 
  23   7   8        8.79       -6.47    109.86 o 
  25   7   8        3.85      287.66    103.49 o 
  27   7   8      855.62     1146.71    265.80 o 
  29   7   8      382.06      391.15     87.61 o 
  31   7   8     3698.05     3969.87    281.62 o 
 -40   8   8       42.02       41.06    235.97 o 
 -38   8   8       58.00      -67.11    158.87 o 
 -36   8   8      981.67      818.26    110.14 o 
 -34   8   8      429.48      192.36    147.76 o 
 -32   8   8     2624.69     2525.99    221.90 o 
 -30   8   8      556.99      560.93    136.74 o 
 -28   8   8     1067.63     1026.07    243.45 o 
 -26   8   8     7738.34     7891.11    345.00 o 
 -24   8   8      631.09      590.40    198.15 o 
 -22   8   8      348.49      280.51     62.55 o 
 -20   8   8      340.84      301.76     66.22 o 
 -18   8   8     2305.60     2143.65    160.74 o 
 -16   8   8     3173.94     3188.39    156.35 o 
 -14   8   8      716.11      701.81     90.66 o 
 -12   8   8      667.20      590.11     74.71 o 
 -10   8   8     5326.04     5627.76    188.17 o 
  -8   8   8     2084.76     2180.51     80.69 o 
  -6   8   8       42.14       92.12     59.84 o 
  -4   8   8     3626.16     3498.58    110.08 o 
  -2   8   8     1322.74      872.82     82.41 o 
   0   8   8     3511.24     3779.32    124.71 o 
   2   8   8      104.24      211.32     42.00 o 
   4   8   8     3251.68     3362.02    141.36 o 
   6   8   8        3.58      200.75     52.28 o 
   8   8   8       56.96      134.40     49.12 o 
  10   8   8       38.01      251.33     91.94 o 
  12   8   8       46.88       45.49     56.41 o 
  14   8   8     1559.84     1509.44    127.26 o 
  16   8   8     6151.80     6855.69    313.75 o 
  18   8   8       90.32      245.06     77.02 o 
  20   8   8     2800.70     2937.89    228.27 o 
  22   8   8     4898.54     5340.21    280.37 o 
  24   8   8      710.37      484.13     87.08 o 
  26   8   8     1048.81      696.38    227.76 o 
  28   8   8        5.04      438.34    107.92 o 
  30   8   8      613.14      593.01    101.77 o 
 -37   9   8       74.09      208.71    112.97 o 
 -35   9   8        5.25      231.34    210.54 o 
 -33   9   8     1401.78     1490.45    278.95 o 
 -31   9   8     1706.55     1253.52    263.84 o 
 -29   9   8     3168.20     3203.79    242.40 o 
 -27   9   8     5027.34     5277.34    312.50 o 
 -25   9   8     1418.44     1624.25    246.69 o 
 -23   9   8        0.92       26.08    141.23 o 
 -21   9   8        6.07       68.37     50.92 o 
 -19   9   8      401.66      299.15     55.33 o 
 -17   9   8     7788.00     8185.92    329.79 o 
 -15   9   8     1794.80     1744.07    145.11 o 
 -13   9   8     1024.26     1216.55    127.43 o 
 -11   9   8       10.38      104.82     42.11 o 
  -9   9   8     1302.63     1378.59     98.91 o 
  -7   9   8      126.70      147.77     56.88 o 
  -5   9   8     1700.41     1454.84    119.17 o 
  -3   9   8       18.77      106.50     42.00 o 
  -1   9   8       33.43      109.18     48.44 o 
   1   9   8      115.27      155.00     56.37 o 
   3   9   8     6765.59     7071.39    180.64 o 
   5   9   8     1993.43     1990.33    142.32 o 
   7   9   8      977.95      774.75    107.13 o 
   9   9   8     1724.62     1845.85    114.25 o 
  11   9   8      634.11      414.74     65.68 o 
  13   9   8      326.98      290.92     50.90 o 
  15   9   8       88.34       37.97     61.66 o 
  17   9   8       51.28       20.14     92.28 o 
  19   9   8     1056.46     1070.89    163.98 o 
  21   9   8       26.71       48.52     95.12 o 
  23   9   8     1407.42     1740.12    199.40 o 
  25   9   8      184.29      137.16     99.15 o 
  27   9   8      370.14      349.56     76.51 o 
 -34  10   8      129.41      283.73    131.63 o 
 -32  10   8     1159.93      832.31    372.80 o 
 -30  10   8      429.63      393.28    161.45 o 
 -28  10   8     1488.82     1532.62    290.82 o 
 -26  10   8       23.94      204.31     98.88 o 
 -24  10   8      326.69      327.57    123.75 o 
 -22  10   8      829.20      681.95    144.88 o 
 -20  10   8      153.52       86.09     96.36 o 
 -18  10   8     1948.51     1958.96    147.76 o 
 -16  10   8        2.96      178.78    125.66 o 
 -14  10   8       26.80       49.18    100.18 o 
 -12  10   8      312.48      239.35     61.53 o 
 -10  10   8      659.70      638.76     68.84 o 
  -8  10   8     4756.21     5087.71    238.10 o 
  -6  10   8       84.65      110.97     36.77 o 
  -4  10   8     1785.99     1700.32     94.30 o 
  -2  10   8     1142.42     1280.18     90.41 o 
   0  10   8      230.56      181.21     46.79 o 
   2  10   8      692.87      687.93    100.76 o 
   4  10   8      193.43      150.98     45.16 o 
   6  10   8       35.59       81.62     68.24 o 
   8  10   8      466.27      481.86     75.77 o 
  10  10   8      123.47      107.61     73.35 o 
  12  10   8     1131.90      902.14    132.44 o 
  14  10   8      584.69      446.97     98.08 o 
  16  10   8        9.40       79.39     77.51 o 
  18  10   8      109.73      328.29     76.72 o 
  20  10   8      135.49      189.99     70.13 o 
  22  10   8      133.14      248.83    138.64 o 
  24  10   8     2853.15     3008.56    353.54 o 
 -29  11   8      595.96      413.55    164.14 o 
 -27  11   8       67.55      201.86    240.05 o 
 -25  11   8     1557.69     1562.78    511.65 o 
 -23  11   8      174.36      343.19    253.30 o 
 -21  11   8      912.80      975.72    181.05 o 
 -19  11   8      129.94       -9.47    335.40 o 
 -17  11   8     1113.30     1083.80    244.97 o 
 -15  11   8       63.53      454.95    277.54 o 
 -13  11   8       11.90       36.18    193.17 o 
 -11  11   8        8.19      254.22    200.09 o 
  -9  11   8      784.88      785.37    253.40 o 
  -7  11   8      196.01      222.86    101.71 o 
  -5  11   8     1674.20     1993.49    231.52 o 
  -3  11   8      994.01      881.42    132.82 o 
  -1  11   8      418.99      407.21     83.88 o 
   1  11   8       68.23       79.15     93.11 o 
   3  11   8      167.21      187.13    116.64 o 
   5  11   8      639.12      592.84    162.20 o 
   7  11   8      345.84      258.89     89.15 o 
   9  11   8      520.05      367.19    101.27 o 
  11  11   8      433.25      209.52    250.56 o 
  13  11   8        1.40      178.70    116.84 o 
  15  11   8        1.56      149.29    162.02 o 
  17  11   8     1608.67     1078.74    466.27 o 
  19  11   8       96.57      157.18    115.02 o 
 -24  12   8      178.93      266.46    222.34 o 
 -22  12   8      885.18      578.76    320.06 o 
 -20  12   8       79.90     -232.00    360.59 o 
 -18  12   8     1997.09     1903.51    466.64 o 
 -16  12   8        1.47      517.21    236.16 o 
 -14  12   8      557.28      844.85    340.89 o 
 -12  12   8       32.52     -341.27    341.27 o 
 -10  12   8     1232.04      762.84    262.11 o 
  -8  12   8     1338.56     1834.00    390.13 o 
  -6  12   8       17.70      396.57    261.54 o 
  -4  12   8     1545.22     1911.46    479.33 o 
  -2  12   8     2380.73     2144.78    566.26 o 
   0  12   8     4230.76     4310.59    570.62 o 
   2  12   8       47.55      656.22    209.84 o 
   4  12   8      218.98      592.77    275.18 o 
   6  12   8     2661.49     3486.20    641.26 o 
   8  12   8      799.07      973.63    385.40 o 
  10  12   8      331.19      178.17    130.11 o 
  12  12   8      583.41      464.32    149.00 o 
 -13  13   8        0.10      776.86    421.19 o 
  -9  13   8      207.54      508.88    180.29 o 
  -7  13   8      119.85      558.87    241.66 o 
  -5  13   8      281.25      805.83    282.37 o 
  -3  13   8        5.78      221.01    198.29 o 
  -1  13   8      132.89      513.42    321.01 o 
   1  13   8        9.65      448.46    302.64 o 
 -49   1   9      609.75      476.06    118.25 o 
 -47   1   9     1169.84      992.43    199.38 o 
 -45   1   9     1238.77     1080.77    218.86 o 
 -43   1   9      200.00      113.69    110.99 o 
 -41   1   9      604.77      521.88     76.76 o 
 -39   1   9     1288.60      988.36    130.91 o 
 -37   1   9     6954.88     7319.70    227.46 o 
 -35   1   9       94.94      103.57     79.90 o 
 -33   1   9     3197.01     2893.92    149.19 o 
 -31   1   9        4.53      142.92     69.55 o 
 -29   1   9    16355.93    16930.87    305.57 o 
 -27   1   9     1012.87     1122.39    178.53 o 
 -25   1   9    14496.05    14044.71    232.82 o 
 -23   1   9       86.21       65.27     52.49 o 
 -21   1   9      947.20      918.38     99.94 o 
 -19   1   9     5658.65     5691.67    153.98 o 
 -17   1   9     2056.76     1849.05    108.77 o 
 -15   1   9        1.36      173.90     45.07 o 
 -13   1   9     3279.08     3833.77    114.38 o 
 -11   1   9       43.26      117.26     62.51 o 
  -9   1   9     1319.18     1898.23    104.66 o 
  -7   1   9        2.53      152.79     52.92 o 
  -5   1   9     2939.67     3006.83    126.71 o 
  -3   1   9     3344.89     2917.81    114.35 o 
  -1   1   9      873.94      605.04     62.42 o 
   1   1   9    11444.04    10919.16    232.19 o 
   3   1   9     1461.12     1727.58     99.74 o 
   5   1   9     1955.72     1933.64    110.23 o 
   7   1   9     8399.12     7636.90    176.83 o 
   9   1   9    13233.60    13253.06    343.46 o 
  11   1   9     1644.71     1264.86    102.68 o 
  13   1   9        3.76       76.08     67.25 o 
  15   1   9      254.16      329.74     73.72 o 
  17   1   9     1332.17     1496.88    189.80 o 
  19   1   9      848.53      581.82    112.07 o 
  21   1   9     2875.77     2873.59    220.68 o 
  23   1   9     1119.11      706.00    131.65 o 
  25   1   9       92.99      259.50    114.95 o 
  27   1   9       23.67      264.08     79.63 o 
  29   1   9      962.73      801.71    141.46 o 
  31   1   9       61.61      124.28    149.96 o 
  33   1   9     1569.11     1569.43    200.27 o 
  35   1   9      333.71      374.82    118.01 o 
  37   1   9     1812.98     2345.79    280.86 o 
 -48   2   9       92.01      214.33     72.20 o 
 -46   2   9       12.28      115.95    175.16 o 
 -44   2   9      121.46      352.39    113.23 o 
 -42   2   9        5.31      114.38     97.81 o 
 -40   2   9      137.19      225.08     79.91 o 
 -38   2   9     1092.73      748.85    113.70 o 
 -36   2   9       98.45      206.76     62.56 o 
 -34   2   9     1451.59     1143.82    118.25 o 
 -32   2   9      103.89      110.71     50.92 o 
 -30   2   9      769.56      559.89     81.03 o 
 -28   2   9      210.10      267.90     68.43 o 
 -26   2   9     9775.10     9519.93    209.74 o 
 -24   2   9     4088.96     4090.54    138.50 o 
 -22   2   9       81.28       -3.29     83.16 o 
 -20   2   9      696.29      609.20     69.13 o 
 -18   2   9     6955.85     7161.68    194.35 o 
 -16   2   9     2117.35     2368.97    107.86 o 
 -14   2   9     2216.64     2396.40    109.40 o 
 -12   2   9      257.23      357.73     58.99 o 
 -10   2   9     2137.31     2325.19     87.53 o 
  -8   2   9     2104.62     2071.83     83.96 o 
  -6   2   9     5478.38     5772.98    142.11 o 
  -4   2   9     2032.46     2002.93     89.84 o 
  -2   2   9     4036.06     4390.06    122.03 o 
   0   2   9        2.99      150.35     33.55 o 
   2   2   9      805.18      880.88     83.56 o 
   4   2   9        1.89      153.92     36.16 o 
   6   2   9     3894.81     4180.60    145.81 o 
   8   2   9     1539.88     1447.72    110.06 o 
  10   2   9      119.13      -22.57     72.97 o 
  12   2   9      125.81      298.06     55.77 o 
  14   2   9     7881.06     7863.54    187.46 o 
  16   2   9     2621.59     2553.17    212.14 o 
  18   2   9      592.00      559.07     98.53 o 
  20   2   9      153.66      101.21    127.22 o 
  22   2   9      890.82      963.65    151.10 o 
  24   2   9      468.09      478.92    150.73 o 
  26   2   9      782.50      533.47    118.77 o 
  28   2   9       99.40      204.01    103.05 o 
  30   2   9        0.21       65.88    144.49 o 
  32   2   9      192.08      291.20    120.59 o 
  34   2   9     1478.46     1207.06    221.05 o 
  36   2   9       26.43      307.93     96.67 o 
 -47   3   9       74.38      205.61     97.90 o 
 -45   3   9      577.92      453.22    107.99 o 
 -43   3   9      198.00      370.00    135.92 o 
 -41   3   9     1075.34      942.73    146.24 o 
 -39   3   9     1510.87     1454.11    185.83 o 
 -37   3   9     4946.57     4759.14    292.72 o 
 -35   3   9      139.58      207.25    121.31 o 
 -33   3   9     1199.92      999.30    121.96 o 
 -31   3   9      723.59      708.72     83.53 o 
 -29   3   9     5862.19     5881.26    193.06 o 
 -27   3   9     2930.44     2726.97    151.52 o 
 -25   3   9     5453.25     5542.21    170.55 o 
 -23   3   9      242.01      234.15     64.22 o 
 -21   3   9    10881.26    10840.54    214.18 o 
 -19   3   9      147.58      248.60     83.38 o 
 -17   3   9     4932.33     4801.67    171.44 o 
 -15   3   9      543.93      468.45     79.27 o 
 -13   3   9      699.15      676.97     72.66 o 
 -11   3   9     2588.93     2337.25     78.77 o 
  -9   3   9      474.28      476.79     56.70 o 
  -7   3   9     5248.54     5044.57    135.38 o 
  -5   3   9     2292.10     2280.95    102.47 o 
  -3   3   9       34.85       35.99     72.86 o 
  -1   3   9    10713.16    10499.84    182.20 o 
   1   3   9     2068.90     1856.43     93.71 o 
   3   3   9     1987.22     1810.34    115.08 o 
   5   3   9     9058.06     9104.42    190.81 o 
   7   3   9     4669.31     4566.29    156.38 o 
   9   3   9    13930.77    13750.99    246.84 o 
  11   3   9       72.80      178.50     51.72 o 
  13   3   9     2090.92     1846.81    128.28 o 
  15   3   9        3.32       92.76     88.96 o 
  17   3   9      586.35      567.18     95.54 o 
  19   3   9     1194.87      817.69    135.00 o 
  21   3   9      336.43      168.18    135.86 o 
  23   3   9       18.71      115.90     74.73 o 
  25   3   9      972.62      871.85    165.62 o 
  27   3   9      604.13      545.29    113.22 o 
  29   3   9     1679.67     1584.72    207.48 o 
  31   3   9      671.34      392.70    107.37 o 
  33   3   9      140.32      235.30    110.75 o 
  35   3   9       27.18      120.65    118.19 o 
 -46   4   9       49.91      344.90    161.36 o 
 -44   4   9       28.12       45.35    189.43 o 
 -42   4   9      132.47      208.38     82.52 o 
 -40   4   9      269.10      289.83     83.91 o 
 -38   4   9      790.79      823.24    128.53 o 
 -36   4   9     6885.72     6952.41    317.17 o 
 -34   4   9     1011.37      992.42    105.79 o 
 -32   4   9    10369.95    10595.86    306.64 o 
 -30   4   9       92.18      176.87     83.10 o 
 -28   4   9      321.94      222.35     45.81 o 
 -26   4   9     4027.10     3875.24    143.75 o 
 -24   4   9      648.52      641.14    153.84 o 
 -22   4   9     7716.17     7330.61    240.92 o 
 -20   4   9       45.66       55.74     74.93 o 
 -18   4   9     1984.89     1888.56    165.58 o 
 -16   4   9     3335.10     3235.51    148.97 o 
 -14   4   9     5865.63     5609.84    181.77 o 
 -12   4   9     2874.15     2721.42    142.24 o 
 -10   4   9       47.05      262.64     73.57 o 
  -8   4   9      550.31      574.02     67.59 o 
  -6   4   9     4259.15     4356.70    131.86 o 
  -4   4   9     2643.77     2486.02    110.14 o 
  -2   4   9     1561.61     1561.67     95.73 o 
   0   4   9     7312.45     7035.72    170.36 o 
   2   4   9      636.83      649.39     79.31 o 
   4   4   9     7906.82     7629.16    169.54 o 
   6   4   9    11556.06    11276.45    213.88 o 
   8   4   9       25.95      263.15     54.31 o 
  10   4   9      976.10     1373.04    127.67 o 
  12   4   9      886.52      745.43     91.98 o 
  14   4   9      412.87      295.40     86.93 o 
  16   4   9     2139.29     2004.08    153.75 o 
  18   4   9      222.44      266.04     65.96 o 
  20   4   9     2708.77     2636.86    196.63 o 
  22   4   9      162.72      241.56    105.59 o 
  24   4   9      713.44      718.40    149.37 o 
  26   4   9     3265.89     3457.95    277.81 o 
  28   4   9     1100.37     1320.21    179.51 o 
  30   4   9      319.54      425.06    101.61 o 
  32   4   9        2.25       79.20    118.10 o 
  34   4   9       53.95      205.85    135.39 o 
 -45   5   9      606.72      625.95    128.36 o 
 -43   5   9      433.33      478.33    224.50 o 
 -41   5   9      469.87      531.61    182.97 o 
 -39   5   9       20.17      181.54    119.08 o 
 -37   5   9        1.79       52.97    139.27 o 
 -35   5   9     2037.14     2452.43    186.03 o 
 -33   5   9       78.62      236.87    105.21 o 
 -31   5   9     2045.21     1968.25    162.52 o 
 -29   5   9    15022.97    15519.46    561.09 o 
 -27   5   9      340.68      394.83    108.10 o 
 -25   5   9    10548.43    10751.93    352.14 o 
 -23   5   9     1811.79     1964.64    145.60 o 
 -21   5   9    16040.29    15799.01    320.48 o 
 -19   5   9     4568.91     4936.30    201.33 o 
 -17   5   9      811.74      828.63    122.36 o 
 -15   5   9     4226.03     4520.92    180.66 o 
 -13   5   9    18382.24    18821.10    342.47 o 
 -11   5   9     2125.81     1934.07    130.94 o 
  -9   5   9     5145.03     4829.82    193.59 o 
  -7   5   9      323.66      323.33     96.34 o 
  -5   5   9     4734.55     4787.12    137.60 o 
  -3   5   9    24074.66    24060.69    347.73 o 
  -1   5   9     6095.47     6154.06    153.78 o 
   1   5   9     7909.00     7413.26    201.94 o 
   3   5   9       47.83      144.33     40.78 o 
   5   5   9     1148.68      783.22     70.49 o 
   7   5   9     6475.04     6353.05    226.64 o 
   9   5   9       39.51      232.83     50.65 o 
  11   5   9     3018.62     2846.25    140.67 o 
  13   5   9     2076.81     1950.89    152.38 o 
  15   5   9       21.33      163.16     87.73 o 
  17   5   9     1807.72     2158.23    232.46 o 
  19   5   9      472.27      429.20    128.23 o 
  21   5   9     4745.58     4514.09    320.50 o 
  23   5   9     1869.24     2395.87    224.73 o 
  25   5   9     1252.24      984.32    130.72 o 
  27   5   9       32.05      176.74     92.28 o 
  29   5   9      350.43      380.78     87.61 o 
  31   5   9      176.91      268.32     87.77 o 
  33   5   9     3648.48     4089.80    335.78 o 
 -44   6   9     2706.88     2987.42    291.28 o 
 -42   6   9      345.25      423.98     90.37 o 
 -40   6   9      989.97     1029.33    256.82 o 
 -38   6   9      371.59      549.48    162.01 o 
 -36   6   9      114.35      232.37     80.94 o 
 -34   6   9        0.93      189.69     87.54 o 
 -32   6   9      469.49      422.31    118.04 o 
 -30   6   9      350.10      216.76    146.62 o 
 -28   6   9     1648.34     1399.67    177.92 o 
 -26   6   9       43.75      279.50     71.68 o 
 -24   6   9    11431.37    12351.80    420.44 o 
 -22   6   9     2509.09     2435.18    156.82 o 
 -20   6   9      379.26      398.52    116.41 o 
 -18   6   9     2350.34     2286.80    146.62 o 
 -16   6   9     1010.54      935.77    107.65 o 
 -14   6   9      260.81      291.86     80.31 o 
 -12   6   9    10170.67    10646.50    263.69 o 
 -10   6   9    14368.37    14186.64    278.02 o 
  -8   6   9    23095.29    22642.76    380.84 o 
  -6   6   9     2633.81     2711.92    133.03 o 
  -4   6   9     5303.63     5324.95    157.67 o 
  -2   6   9    19762.54    20537.87    299.85 o 
   0   6   9      694.87      587.83     65.36 o 
   2   6   9     5665.40     5645.84    178.17 o 
   4   6   9      191.70      340.98     56.23 o 
   6   6   9      277.46      163.91     75.96 o 
   8   6   9      665.08      732.91     77.09 o 
  10   6   9        9.38      131.52     81.51 o 
  12   6   9     7724.05     7609.91    247.84 o 
  14   6   9      251.77      290.92     86.17 o 
  16   6   9     8126.73     8752.94    317.88 o 
  18   6   9     1783.21     2168.55    180.14 o 
  20   6   9      706.05      494.88    130.44 o 
  22   6   9     1719.77     1875.44    162.63 o 
  24   6   9        7.40      246.97    103.60 o 
  26   6   9      478.02      460.48     78.17 o 
  28   6   9      562.60      446.93    117.14 o 
  30   6   9       31.56      197.30     87.00 o 
  32   6   9      426.26      213.98    133.40 o 
 -41   7   9     1275.51     1341.37    227.94 o 
 -39   7   9      389.02      365.51    182.89 o 
 -37   7   9     3838.41     4420.29    289.28 o 
 -35   7   9       51.05      227.03    261.32 o 
 -33   7   9     1116.02     1168.01    215.17 o 
 -31   7   9        7.08      263.32    222.64 o 
 -29   7   9       66.89      205.03     88.11 o 
 -27   7   9     5386.60     5770.84    396.36 o 
 -25   7   9      243.99      212.72     70.75 o 
 -23   7   9     9379.35     9183.69    333.07 o 
 -21   7   9       61.04      133.80     59.51 o 
 -19   7   9      112.28       71.12     79.74 o 
 -17   7   9     3021.94     3347.59    163.06 o 
 -15   7   9     6601.58     6392.49    212.80 o 
 -13   7   9      183.79      284.09     51.99 o 
 -11   7   9    10426.13    10564.38    233.51 o 
  -9   7   9      283.96      293.93     69.42 o 
  -7   7   9     5362.86     5423.78    155.13 o 
  -5   7   9    12665.33    12741.99    178.55 o 
  -3   7   9     1086.20     1173.26     91.53 o 
  -1   7   9     4836.88     4906.57    149.45 o 
   1   7   9     1370.35     1234.69    101.78 o 
   3   7   9     2051.43     1820.73    101.07 o 
   5   7   9      240.58      310.13     58.66 o 
   7   7   9     1441.63     1336.65     93.88 o 
   9   7   9    10771.74    10930.88    271.27 o 
  11   7   9     1708.83     1578.63    135.14 o 
  13   7   9     5505.00     5849.85    286.55 o 
  15   7   9     4164.20     4063.13    267.67 o 
  17   7   9      110.71      217.43     88.06 o 
  19   7   9      172.32      284.55     82.19 o 
  21   7   9      845.22      907.57    178.31 o 
  23   7   9      207.52      236.72    113.58 o 
  25   7   9     5031.60     5656.07    259.98 o 
  27   7   9       13.14      323.16     95.56 o 
  29   7   9     1185.11      847.06    134.67 o 
 -40   8   9       88.31      182.78    137.01 o 
 -38   8   9       76.24       97.40    142.43 o 
 -36   8   9      542.44      301.92    113.72 o 
 -34   8   9       14.72     -188.25    188.25 o 
 -32   8   9     2634.52     2684.16    357.96 o 
 -30   8   9      505.41      492.08    116.87 o 
 -28   8   9     3333.88     3621.10    262.31 o 
 -26   8   9      185.92       -3.51    171.42 o 
 -24   8   9     2469.63     2465.07    189.82 o 
 -22   8   9       15.86       70.17    155.62 o 
 -20   8   9      211.44      289.64     57.55 o 
 -18   8   9        0.41      129.91    137.72 o 
 -16   8   9      259.72      292.71    142.81 o 
 -14   8   9      881.77      773.84     98.76 o 
 -12   8   9     3850.90     4528.21    264.25 o 
 -10   8   9        4.68      127.43     64.24 o 
  -8   8   9    10819.65    11127.10    278.46 o 
  -6   8   9     1099.35     1197.32     87.10 o 
  -4   8   9    11081.96    10656.78    262.49 o 
  -2   8   9      272.34      211.24     43.52 o 
   0   8   9     4340.66     4207.71    176.14 o 
   2   8   9     2214.56     2193.59    124.46 o 
   4   8   9     4081.14     4159.38    168.03 o 
   6   8   9     3529.99     3566.75    156.40 o 
   8   8   9     1824.11     1868.87    131.76 o 
  10   8   9     2333.58     2603.84    151.12 o 
  12   8   9      908.19      771.22     95.16 o 
  14   8   9        6.01       53.78     85.29 o 
  16   8   9      102.25      279.36    100.14 o 
  18   8   9      279.08      414.88     92.62 o 
  20   8   9      276.35      291.70     90.88 o 
  22   8   9      708.52      461.21    111.17 o 
  24   8   9     2223.24     1941.38    232.97 o 
  26   8   9     2551.72     2450.78    265.30 o 
  28   8   9     1707.23     2008.35    267.23 o 
 -37   9   9       85.44      260.72    164.33 o 
 -35   9   9      711.52      682.55    134.23 o 
 -33   9   9     1795.13     1783.96    238.02 o 
 -31   9   9     4073.35     4340.45    507.95 o 
 -29   9   9     7226.15     7624.83    554.10 o 
 -27   9   9     2319.26     2161.71    208.52 o 
 -25   9   9     3091.54     2698.00    241.84 o 
 -23   9   9      108.72       79.86     65.52 o 
 -21   9   9      381.31       78.78    184.80 o 
 -19   9   9     1306.54     1158.06    157.46 o 
 -17   9   9      458.17      415.31     75.42 o 
 -15   9   9    10118.70    10271.34    341.99 o 
 -13   9   9      743.04      853.90    121.91 o 
 -11   9   9     3140.51     3588.86    219.39 o 
  -9   9   9     2999.91     3263.01    158.97 o 
  -7   9   9      511.63      526.70     50.06 o 
  -5   9   9       26.85       59.91     37.46 o 
  -3   9   9     1721.22     1844.36    122.33 o 
  -1   9   9      125.13       89.21     52.82 o 
   1   9   9     3060.49     3273.35    160.66 o 
   3   9   9     5402.99     5225.20    193.15 o 
   5   9   9     5380.46     5467.27    215.77 o 
   7   9   9     1244.02     1214.31    129.50 o 
   9   9   9       14.21      206.50     51.78 o 
  11   9   9       80.25      112.42     49.21 o 
  13   9   9      132.53       90.74     70.51 o 
  15   9   9       89.42       90.08     83.80 o 
  17   9   9     4494.99     4718.70    231.33 o 
  19   9   9     1224.62     1310.94    163.02 o 
  21   9   9     5495.24     5517.57    418.67 o 
  23   9   9     1439.53     1175.41    206.67 o 
  25   9   9     1779.81     1389.89    308.36 o 
 -32  10   9      272.86      177.85    134.44 o 
 -30  10   9      276.04      399.98    248.09 o 
 -28  10   9     5673.24     5291.92    766.82 o 
 -26  10   9     2632.38     2811.50    390.23 o 
 -24  10   9     4252.72     4785.70    354.07 o 
 -22  10   9     3577.07     3893.69    367.58 o 
 -20  10   9      536.33      749.90    132.06 o 
 -18  10   9      569.25      616.77    114.28 o 
 -16  10   9     1638.41     1730.17    167.26 o 
 -14  10   9       94.55      204.23    123.99 o 
 -12  10   9     1025.24      734.58    123.94 o 
 -10  10   9        1.78      154.21     57.91 o 
  -8  10   9     5364.81     5414.68    359.62 o 
  -6  10   9        1.59      170.41     90.56 o 
  -4  10   9     5056.25     5562.98    391.20 o 
  -2  10   9     4144.65     3927.19    219.46 o 
   0  10   9     2642.01     2848.38    219.22 o 
   2  10   9     5421.98     5266.80    244.85 o 
   4  10   9      340.64      271.78     58.78 o 
   6  10   9      235.47      219.23     65.11 o 
   8  10   9       20.36      156.08     72.33 o 
  10  10   9       87.76       90.52     73.10 o 
  12  10   9     4388.49     4563.98    211.81 o 
  14  10   9      753.96      736.71    119.59 o 
  16  10   9     5866.99     6117.14    365.37 o 
  18  10   9      350.01      192.02     58.92 o 
  20  10   9      820.49      553.16    107.56 o 
 -27  11   9      789.70      498.22    171.03 o 
 -25  11   9      472.30      964.54    531.60 o 
 -23  11   9     3834.24     4502.11    829.69 o 
 -21  11   9      322.28      232.79    117.40 o 
 -19  11   9      465.04      626.05    294.87 o 
 -17  11   9      255.81      142.68    129.81 o 
 -15  11   9     1430.21     1433.48    266.28 o 
 -13  11   9        2.43       18.51    120.90 o 
 -11  11   9     1167.36     1404.67    385.21 o 
  -9  11   9      568.80      542.13    141.71 o 
  -7  11   9     9621.75    11032.01    556.38 o 
  -5  11   9     3891.95     4456.35    807.16 o 
  -3  11   9     6748.97     8172.89    467.22 o 
  -1  11   9      228.76      354.29    115.43 o 
   1  11   9      944.58      697.79    163.96 o 
   3  11   9        9.24      126.34    109.71 o 
   5  11   9      232.92      159.14     73.41 o 
   7  11   9        3.30      247.89     82.88 o 
   9  11   9     2299.34     2432.41    348.28 o 
  11  11   9     1230.52      579.27    172.53 o 
  13  11   9     5475.09     5128.26    425.01 o 
  15  11   9      424.10      491.21    382.56 o 
 -20  12   9      662.66      513.99    259.84 o 
 -18  12   9      320.71      228.02    241.47 o 
 -16  12   9     2859.36     4441.45    707.54 o 
 -14  12   9      150.22     -292.03    342.98 o 
 -12  12   9     1864.10     1448.04   1257.33 o 
 -10  12   9      442.91      255.10    228.21 o 
  -8  12   9      662.68      400.74    210.97 o 
  -6  12   9     1179.32     1041.62    313.05 o 
  -4  12   9     1571.26     1153.16    449.60 o 
  -2  12   9       71.99     -144.31    315.89 o 
   0  12   9     6114.17     7443.96    914.16 o 
   2  12   9       71.14      611.14    273.28 o 
   4  12   9     3877.51     4535.01    646.94 o 
   6  12   9     1282.57     1520.38    432.93 o 
   8  12   9      368.04      184.65    234.46 o 
 -48   0  10      250.39      181.62    199.42 o 
 -46   0  10      972.24      689.32    196.20 o 
 -44   0  10      413.22      421.51    147.37 o 
 -42   0  10      125.40      241.85    114.52 o 
 -40   0  10      778.74      664.69    128.34 o 
 -38   0  10      590.34      370.23    109.86 o 
 -36   0  10      779.83      635.83    104.47 o 
 -34   0  10     2353.88     2009.85    208.93 o 
 -32   0  10    13367.39    13340.92    461.60 o 
 -30   0  10    22945.98    22226.37    588.85 o 
 -28   0  10    10628.92    10771.99    360.37 o 
 -26   0  10     2505.88     2136.65    238.69 o 
 -24   0  10        8.82      221.52     63.51 o 
 -22   0  10     1190.77     1456.28    145.92 o 
 -20   0  10      233.95      236.49     69.52 o 
 -18   0  10     2421.29     2735.49    168.39 o 
 -16   0  10    10032.52     9958.67    267.02 o 
 -14   0  10    23608.64    23636.83    418.22 o 
 -12   0  10      401.55      470.99     93.01 o 
 -10   0  10    34359.66    36122.79    733.02 o 
  -8   0  10     8994.58     9000.05    245.63 o 
  -6   0  10     1833.92     1679.73    134.73 o 
  -4   0  10       20.52      156.94     60.47 o 
  -2   0  10       90.35      131.34     70.39 o 
   0   0  10       47.53      101.95     87.39 o 
   2   0  10    37503.89    38823.07    612.56 o 
   4   0  10    48939.76    51455.46    764.79 o 
   6   0  10     4747.10     4537.59    228.73 o 
   8   0  10       20.65       67.17     73.61 o 
  10   0  10     1399.77     1429.64    166.51 o 
  12   0  10    10154.09    10462.78    365.25 o 
  14   0  10    20788.54    20319.61    477.32 o 
  16   0  10      520.59      679.64    224.89 o 
  18   0  10    25176.85    25530.97   1403.91 o 
  20   0  10     1387.96     1404.93    288.10 o 
  22   0  10     3671.01     3381.00    392.56 o 
  24   0  10     7538.82     7085.13    515.68 o 
  26   0  10     6095.18     6363.21    476.86 o 
  28   0  10      586.21      548.42    211.34 o 
  30   0  10       54.61      459.04    176.88 o 
  32   0  10     1133.47      849.07    226.33 o 
  34   0  10      607.74     1181.01    468.73 o 
 -47   1  10     1880.51     2025.83    227.81 o 
 -45   1  10       47.18      -11.76    129.85 o 
 -43   1  10      995.51      872.86    145.64 o 
 -41   1  10       67.66      -32.16    114.62 o 
 -39   1  10     4139.80     4475.84    227.06 o 
 -37   1  10       16.14      177.55     48.18 o 
 -35   1  10     4857.47     4922.59    212.29 o 
 -33   1  10       33.99      172.68     90.12 o 
 -31   1  10     6237.60     6286.71    194.16 o 
 -29   1  10      619.68      432.39     75.82 o 
 -27   1  10     2982.75     2848.25    133.03 o 
 -25   1  10      425.87      459.28     74.66 o 
 -23   1  10     2066.39     2007.78    111.36 o 
 -21   1  10       28.50      215.36     50.38 o 
 -19   1  10    19922.17    19924.92    291.08 o 
 -17   1  10     2874.65     2686.64    112.70 o 
 -15   1  10     4274.02     4419.39    134.30 o 
 -13   1  10     1276.91     1294.76     94.52 o 
 -11   1  10     2800.06     2374.17     97.70 o 
  -9   1  10      170.14      331.43     55.45 o 
  -7   1  10    35470.40    37614.48    490.93 o 
  -5   1  10        3.17      100.62     61.52 o 
  -3   1  10    28654.90    29901.97    362.36 o 
  -1   1  10      186.69      279.54     55.67 o 
   1   1  10      893.71      888.46     87.41 o 
   3   1  10      933.49      986.54     89.50 o 
   5   1  10     3149.84     3307.54    143.95 o 
   7   1  10     2455.36     2360.98    141.77 o 
   9   1  10      651.01      579.70     71.97 o 
  11   1  10     4636.47     4471.00    206.64 o 
  13   1  10    13963.22    13944.48    292.53 o 
  15   1  10     6898.14     7368.50    257.92 o 
  17   1  10    34884.58    35385.64   1097.51 o 
  19   1  10     2458.51     2532.41    193.03 o 
  21   1  10     2204.38     2153.66    219.35 o 
  23   1  10      233.58      350.21    105.02 o 
  25   1  10     2603.14     2642.66    235.46 o 
  27   1  10      154.53       44.30    152.83 o 
  29   1  10      160.05      294.19    104.09 o 
  31   1  10       13.57      158.21     83.81 o 
  33   1  10       81.52       98.82    137.96 o 
  35   1  10      362.74      316.63    108.47 o 
 -48   2  10       27.46      164.26     90.49 o 
 -46   2  10      382.74      195.77    110.89 o 
 -44   2  10       99.14      278.35     77.16 o 
 -42   2  10     2348.60     2846.46    385.76 o 
 -40   2  10     2982.20     3165.61    246.63 o 
 -38   2  10     3709.97     3876.25    291.48 o 
 -36   2  10     7766.29     6822.15    308.10 o 
 -34   2  10        7.93      155.26     59.12 o 
 -32   2  10        7.67      140.43     45.06 o 
 -30   2  10      481.91      455.60     81.09 o 
 -28   2  10     5104.33     4681.05    159.04 o 
 -26   2  10     5101.15     4853.31    177.40 o 
 -24   2  10    11035.07    11074.97    206.23 o 
 -22   2  10    14799.34    14791.68    232.39 o 
 -20   2  10    10684.92    10916.60    196.54 o 
 -18   2  10     6840.78     6808.19    156.06 o 
 -16   2  10     1186.88     1049.14     81.93 o 
 -14   2  10     6541.69     6922.32    200.38 o 
 -12   2  10     3310.42     3174.13    126.14 o 
 -10   2  10     9208.37     9587.46    186.68 o 
  -8   2  10     7189.58     7264.71    178.33 o 
  -6   2  10    23289.71    24077.53    301.15 o 
  -4   2  10    16545.26    16632.58    234.73 o 
  -2   2  10    22974.80    22898.05    312.08 o 
   0   2  10      124.60      161.90     43.43 o 
   2   2  10      467.71      306.08     63.40 o 
   4   2  10    10435.83     9886.32    196.22 o 
   6   2  10       39.73       83.56     57.81 o 
   8   2  10     2910.31     2895.67    152.84 o 
  10   2  10     8128.82     8024.63    198.29 o 
  12   2  10    20662.78    21010.05    452.37 o 
  14   2  10    17551.21    17899.60    406.15 o 
  16   2  10    15575.03    14651.20    456.61 o 
  18   2  10     4838.72     4494.14    297.98 o 
  20   2  10     1134.74     1537.17    201.13 o 
  22   2  10      462.86      500.66    190.07 o 
  24   2  10      360.74      320.59     79.42 o 
  26   2  10     3548.33     3551.08    307.88 o 
  28   2  10     1410.93     1209.66    177.38 o 
  30   2  10     1442.99     1616.72    228.53 o 
  32   2  10     4000.02     4488.11    320.73 o 
  34   2  10      806.28      703.17    127.01 o 
 -47   3  10      973.79      902.76    228.40 o 
 -45   3  10       67.70      294.18    149.60 o 
 -43   3  10     2070.60     1673.94    220.31 o 
 -41   3  10       42.80      270.44    144.99 o 
 -39   3  10     3216.41     3480.35    253.00 o 
 -37   3  10       93.44      189.82    102.00 o 
 -35   3  10      527.52      455.58     77.07 o 
 -33   3  10      626.64      590.76     82.02 o 
 -31   3  10     5475.47     5711.28    214.82 o 
 -29   3  10      549.05      517.65     67.29 o 
 -27   3  10    15204.98    15949.46    282.53 o 
 -25   3  10     3910.31     3716.23    163.59 o 
 -23   3  10     9820.16     9863.03    309.49 o 
 -21   3  10     1909.29     1877.17    151.97 o 
 -19   3  10      447.04      538.26     79.01 o 
 -17   3  10      463.77      493.06     70.62 o 
 -15   3  10     1179.71     1207.62     97.11 o 
 -13   3  10     1908.34     1825.76     87.36 o 
 -11   3  10    14694.04    14370.67    209.15 o 
  -9   3  10     1042.81     1042.30     83.74 o 
  -7   3  10    15100.16    15402.79    233.99 o 
  -5   3  10      584.31      626.71     63.22 o 
  -3   3  10    28154.19    29010.68    340.98 o 
  -1   3  10     7657.07     7866.80    169.37 o 
   1   3  10     4477.05     4367.45    168.00 o 
   3   3  10     4007.93     4208.48    144.18 o 
   5   3  10     1405.75     1159.18    111.10 o 
   7   3  10     2069.52     1750.08    117.98 o 
   9   3  10    10003.00     9884.76    201.42 o 
  11   3  10     3838.49     3572.17    190.83 o 
  13   3  10     3236.81     3444.83    177.17 o 
  15   3  10     2525.07     2495.91    162.27 o 
  17   3  10     5920.76     6339.88    306.92 o 
  19   3  10     4905.15     4840.56    299.52 o 
  21   3  10     2710.75     2773.24    246.86 o 
  23   3  10      262.39       98.43     73.15 o 
  25   3  10      700.67      958.92    133.46 o 
  27   3  10      297.18      237.58    163.41 o 
  29   3  10     2325.82     2342.64    241.18 o 
  31   3  10       14.49     -137.84    137.84 o 
  33   3  10     3160.78     3786.78    370.59 o 
 -46   4  10      309.08      342.15    148.89 o 
 -44   4  10      349.89      296.46    110.41 o 
 -42   4  10       12.24      219.67    125.11 o 
 -40   4  10        7.06      251.22    110.64 o 
 -38   4  10     1486.90     1269.97    215.99 o 
 -36   4  10     3788.67     3517.50    277.00 o 
 -34   4  10     7902.87     8476.44    341.26 o 
 -32   4  10     4563.83     4712.64    178.51 o 
 -30   4  10     9227.78     8903.25    243.29 o 
 -28   4  10      363.00      493.14    139.75 o 
 -26   4  10      167.64       83.91    104.50 o 
 -24   4  10      812.49      785.82    153.41 o 
 -22   4  10     3802.72     3688.57    220.05 o 
 -20   4  10     1731.30     1685.65    137.41 o 
 -18   4  10    11016.49    11015.85    337.96 o 
 -16   4  10       12.83      223.91     80.16 o 
 -14   4  10    10324.04    10365.44    244.46 o 
 -12   4  10    19594.58    19875.31    360.25 o 
 -10   4  10     3563.11     3577.93    169.45 o 
  -8   4  10     2478.84     2435.83     97.05 o 
  -6   4  10     2101.16     2008.92     94.39 o 
  -4   4  10      440.27      413.01     48.86 o 
  -2   4  10     8214.03     8124.32    168.00 o 
   0   4  10     2104.95     1920.93    112.78 o 
   2   4  10    27579.44    28099.54    372.14 o 
   4   4  10    16841.33    17570.48    274.23 o 
   6   4  10    20488.66    20963.71    335.03 o 
   8   4  10      742.59      563.30     93.24 o 
  10   4  10      265.21      252.62     64.64 o 
  12   4  10     1241.03     1049.57    117.65 o 
  14   4  10      246.53      471.57     88.44 o 
  16   4  10      299.72      384.63    105.26 o 
  18   4  10     1359.78     1349.96    250.92 o 
  20   4  10      517.58      673.33    146.85 o 
  22   4  10     2934.60     2814.34    227.83 o 
  24   4  10     1839.47     1609.63    190.77 o 
  26   4  10     2136.11     2022.70    179.59 o 
  28   4  10      298.94      342.19    141.61 o 
  30   4  10      900.43      678.20    122.55 o 
  32   4  10       63.85      206.85    107.56 o 
 -45   5  10        3.53      123.15    244.25 o 
 -43   5  10       39.02      181.19     99.25 o 
 -41   5  10       35.68      -27.15    127.07 o 
 -39   5  10     2056.53     2122.82    383.36 o 
 -37   5  10     1438.80     1131.96    215.26 o 
 -35   5  10     2181.63     2616.29    291.81 o 
 -33   5  10        0.15      168.58    125.69 o 
 -31   5  10    14133.44    14285.85    619.44 o 
 -29   5  10     2424.73     2554.54    274.62 o 
 -27   5  10     2295.16     2611.88    256.28 o 
 -25   5  10      548.32      547.29    133.58 o 
 -23   5  10      407.18      548.55    113.73 o 
 -21   5  10      149.63      350.12     99.96 o 
 -19   5  10     2532.67     2511.84    149.88 o 
 -17   5  10     1218.17     1239.95    158.60 o 
 -15   5  10     5221.44     5507.13    220.43 o 
 -13   5  10     1809.60     1712.72    139.83 o 
 -11   5  10    13837.49    14203.95    315.66 o 
  -9   5  10     3664.61     3344.31    162.94 o 
  -7   5  10     2242.00     2336.92    127.72 o 
  -5   5  10     2483.01     2524.85    122.11 o 
  -3   5  10      351.63      303.22     52.17 o 
  -1   5  10       31.81       86.46     65.85 o 
   1   5  10     3856.17     3854.62    152.13 o 
   3   5  10     2834.37     2755.62    166.13 o 
   5   5  10    12521.73    13195.26    251.89 o 
   7   5  10      130.86      190.87     48.97 o 
   9   5  10    10412.88    10275.28    260.98 o 
  11   5  10     5614.14     5569.80    212.44 o 
  13   5  10      256.20      106.29     76.82 o 
  15   5  10     1914.72     1977.44    176.19 o 
  17   5  10      804.25      681.37    109.46 o 
  19   5  10       53.00      156.41    101.20 o 
  21   5  10     6019.26     6986.74    336.64 o 
  23   5  10      310.32      321.28    107.37 o 
  25   5  10     3825.44     3663.56    273.65 o 
  27   5  10     1208.44     1597.78    250.21 o 
  29   5  10      369.81      204.78    129.85 o 
  31   5  10       18.01       80.40     90.76 o 
 -42   6  10     4794.20     5227.18    381.51 o 
 -40   6  10      147.94      536.07    113.74 o 
 -38   6  10     3108.64     2983.66    325.73 o 
 -36   6  10      669.09      916.30    168.80 o 
 -34   6  10       77.61      228.97    189.67 o 
 -32   6  10     1355.16     1341.35    248.78 o 
 -30   6  10      465.44      673.20    160.14 o 
 -28   6  10       18.07      102.62    112.85 o 
 -26   6  10      942.97      879.36    136.16 o 
 -24   6  10     2179.18     2070.72    203.74 o 
 -22   6  10     1117.14     1074.15    143.92 o 
 -20   6  10     2798.64     2908.81    198.24 o 
 -18   6  10      482.40      295.15     81.95 o 
 -16   6  10     5803.83     5727.59    241.57 o 
 -14   6  10    10930.18    10830.90    260.50 o 
 -12   6  10     2956.40     2997.31    181.77 o 
 -10   6  10    20075.81    19800.58    394.10 o 
  -8   6  10     1000.68      856.96    105.49 o 
  -6   6  10     1283.10     1384.53     98.20 o 
  -4   6  10     3476.61     3165.58    124.35 o 
  -2   6  10      375.12      245.36     65.45 o 
   0   6  10      257.16      266.23     61.30 o 
   2   6  10       60.79      117.42     63.28 o 
   4   6  10     1462.54     1512.49    104.18 o 
   6   6  10     3125.57     3146.60    134.86 o 
   8   6  10       36.74      171.40     63.54 o 
  10   6  10    15424.69    15346.56    410.23 o 
  12   6  10     1089.14     1108.00    145.19 o 
  14   6  10     5855.36     5798.05    259.91 o 
  16   6  10     1121.21     1123.55    148.64 o 
  18   6  10      206.36      323.79     78.32 o 
  20   6  10      316.33      197.22     72.80 o 
  22   6  10      862.82      554.26    182.21 o 
  24   6  10        0.20      219.11    129.55 o 
  26   6  10     1003.36      716.33    148.38 o 
  28   6  10      323.23      408.33     90.01 o 
  30   6  10     1137.77     1149.26    225.54 o 
 -41   7  10      871.12      521.39    145.60 o 
 -39   7  10      319.07      394.53    223.50 o 
 -37   7  10     1131.08      887.49    146.15 o 
 -35   7  10      531.17      471.09    113.58 o 
 -33   7  10      905.19      895.95    158.83 o 
 -31   7  10      224.30      183.61    129.48 o 
 -29   7  10     1618.89     1543.14    200.30 o 
 -27   7  10      947.20     1018.86    181.25 o 
 -25   7  10     2399.79     2569.26    230.33 o 
 -23   7  10    14518.23    14452.46    537.23 o 
 -21   7  10      207.97      190.47     66.35 o 
 -19   7  10      470.35      497.90     91.77 o 
 -17   7  10     1614.63     1531.11    171.23 o 
 -15   7  10      495.38      384.52     86.14 o 
 -13   7  10      916.54      707.59    126.42 o 
 -11   7  10    10245.45     9369.23    269.84 o 
  -9   7  10      346.61      425.30    126.92 o 
  -7   7  10      777.97      915.25    101.84 o 
  -5   7  10      552.39      433.29     49.88 o 
  -3   7  10     5743.23     5652.87    185.13 o 
  -1   7  10     3504.48     3642.65    126.36 o 
   1   7  10     3061.03     2747.00    145.60 o 
   3   7  10      565.30      212.35     44.88 o 
   5   7  10     1475.51     1166.05    112.04 o 
   7   7  10      409.01      342.76     66.97 o 
   9   7  10     2507.01     2453.85    191.16 o 
  11   7  10      210.94      231.21     62.53 o 
  13   7  10     4876.85     5262.93    244.76 o 
  15   7  10     2619.42     2180.18    220.76 o 
  17   7  10     1652.16     1434.41    191.21 o 
  19   7  10     1900.42     1801.23    179.08 o 
  21   7  10      939.63      660.45    100.99 o 
  23   7  10      350.03      439.07    123.14 o 
  25   7  10       53.93      246.60     87.34 o 
  27   7  10        1.41      229.96    112.77 o 
 -38   8  10      409.74      356.34    116.87 o 
 -36   8  10       36.89      205.63     96.69 o 
 -34   8  10     3230.88     3530.25    325.52 o 
 -32   8  10     2319.68     1850.22    255.36 o 
 -30   8  10       74.49      243.08     93.79 o 
 -28   8  10     2563.61     2760.31    467.24 o 
 -26   8  10      338.81      303.29    125.14 o 
 -24   8  10      102.26      265.15    105.03 o 
 -22   8  10     2383.95     2046.89    182.29 o 
 -20   8  10     2634.14     2468.58    207.72 o 
 -18   8  10     2491.65     2509.51    189.40 o 
 -16   8  10       93.52       48.11     64.47 o 
 -14   8  10     8045.65     8437.70    258.60 o 
 -12   8  10     1214.51     1104.80    122.46 o 
 -10   8  10     1774.45     1837.84    150.58 o 
  -8   8  10     5820.55     6202.83    235.82 o 
  -6   8  10      717.67      632.19     74.06 o 
  -4   8  10     1721.76     1511.09    112.09 o 
  -2   8  10      390.60      387.40     59.17 o 
   0   8  10      697.51      569.92     71.35 o 
   2   8  10     4311.62     4639.65    168.20 o 
   4   8  10      910.24      936.25    102.23 o 
   6   8  10      415.26      281.70     43.74 o 
   8   8  10     1753.83     1933.04    141.04 o 
  10   8  10      772.19      698.03    129.93 o 
  12   8  10     2579.32     1976.93    180.06 o 
  14   8  10      380.46      207.45     79.39 o 
  16   8  10       19.64      107.40     83.54 o 
  18   8  10     2514.38     2590.06    239.12 o 
  20   8  10     3294.30     2947.27    272.82 o 
  22   8  10     3649.90     3355.43    254.47 o 
  24   8  10      553.12      479.12     94.45 o 
 -35   9  10       60.36      215.01    328.58 o 
 -33   9  10      114.77      429.55    152.22 o 
 -31   9  10     1382.18     1393.67    317.34 o 
 -29   9  10      189.14      193.09     84.33 o 
 -27   9  10      341.00      492.04    132.52 o 
 -25   9  10     3070.76     2977.90    281.31 o 
 -23   9  10     1309.09     1311.19    215.50 o 
 -21   9  10     2673.38     2550.77    222.12 o 
 -19   9  10       14.92      178.96    106.57 o 
 -17   9  10      271.81      157.97     70.71 o 
 -15   9  10     2135.05     2591.87    237.03 o 
 -13   9  10      457.28      324.79     60.95 o 
 -11   9  10     8239.22     8237.56    311.56 o 
  -9   9  10      247.27      341.67     81.92 o 
  -7   9  10     1516.90     1251.68    115.39 o 
  -5   9  10       59.18       95.72     65.03 o 
  -3   9  10        4.71       36.30     38.12 o 
  -1   9  10      664.51      493.41     87.89 o 
   1   9  10     1552.63     1365.60    146.00 o 
   3   9  10      301.58      243.45     52.60 o 
   5   9  10     2876.80     3016.61    200.77 o 
   7   9  10     3119.66     3187.25    199.31 o 
   9   9  10       42.76       52.18     74.95 o 
  11   9  10     4131.58     3619.48    219.42 o 
  13   9  10      105.27      118.79    111.73 o 
  15   9  10      162.66      258.95     86.41 o 
  17   9  10      317.88      438.84     90.76 o 
  19   9  10      608.88      415.02     80.79 o 
  21   9  10      491.16      540.42     84.48 o 
 -30  10  10        1.36      444.52    147.01 o 
 -28  10  10      989.01     1077.76    240.64 o 
 -26  10  10     1615.69     1173.40    281.58 o 
 -24  10  10      863.89     1072.02    303.23 o 
 -22  10  10     1602.13     1196.27    237.73 o 
 -20  10  10      861.64     1033.88    395.40 o 
 -18  10  10      223.90      476.12    202.50 o 
 -16  10  10     1349.74     1428.82    232.36 o 
 -14  10  10        2.39       90.05    101.57 o 
 -12  10  10      166.89      141.64     86.37 o 
 -10  10  10      475.14      369.68    103.26 o 
  -8  10  10      149.35      204.13     89.54 o 
  -6  10  10     3685.50     3894.38    292.20 o 
  -4  10  10      236.34      212.34     73.63 o 
  -2  10  10       87.70      173.58     77.19 o 
   0  10  10       82.78      153.89     72.25 o 
   2  10  10      761.57      404.87     81.62 o 
   4  10  10        5.10      108.31     70.20 o 
   6  10  10      900.38      896.77    168.03 o 
   8  10  10      458.46      367.52     85.50 o 
  10  10  10     3058.39     3704.93    265.54 o 
  12  10  10      845.04      572.64    110.31 o 
  14  10  10      189.61      279.57    125.17 o 
  16  10  10     2007.11     1607.75    200.20 o 
  18  10  10      573.30      306.90    168.66 o 
 -25  11  10       37.73      169.93    150.18 o 
 -23  11  10     3619.36     2711.77    357.09 o 
 -21  11  10      471.64      297.31    133.52 o 
 -19  11  10        6.42      193.66    130.01 o 
 -17  11  10      468.08      314.12    139.45 o 
 -15  11  10      295.61      464.45    136.85 o 
 -13  11  10        3.84      -32.13    158.04 o 
 -11  11  10        8.28      -70.63    359.45 o 
  -9  11  10     1161.38      846.88    164.45 o 
  -7  11  10     1165.88      963.85    249.33 o 
  -5  11  10      136.59      389.36    183.01 o 
  -3  11  10     3532.03     3501.07    361.09 o 
  -1  11  10     1356.85      786.53    284.93 o 
   1  11  10       12.80      288.12    277.73 o 
   3  11  10      943.32      481.52    143.57 o 
   5  11  10     1027.12      509.45    182.38 o 
   7  11  10        8.65      273.47    212.87 o 
   9  11  10        0.99      478.39    126.70 o 
  11  11  10      845.69      527.25    216.85 o 
 -16  12  10        4.41      -80.11    357.56 o 
 -14  12  10      116.53      532.36    472.89 o 
 -12  12  10     1000.32     1067.75    356.42 o 
 -10  12  10     1954.22     1618.86    374.03 o 
  -8  12  10      170.66      223.66    187.11 o 
  -6  12  10      169.00      214.76    230.29 o 
  -4  12  10       34.10      242.79    206.43 o 
  -2  12  10     1494.06     1669.81    530.47 o 
   0  12  10       80.22      221.77    278.77 o 
   2  12  10      301.71      653.57    195.45 o 
 -47   1  11     2519.39     2763.33    337.03 o 
 -45   1  11      120.67      178.22    131.29 o 
 -43   1  11     1572.70     1325.21    205.02 o 
 -41   1  11      614.32      588.19     98.23 o 
 -39   1  11      384.98      423.49     98.49 o 
 -37   1  11      459.40      347.76     64.12 o 
 -35   1  11     6541.35     6247.00    226.30 o 
 -33   1  11     2144.69     1968.47    203.28 o 
 -31   1  11     2892.86     2663.35    137.65 o 
 -29   1  11     2762.59     2525.10    150.09 o 
 -27   1  11    11003.19    10782.38    246.09 o 
 -25   1  11     6721.06     6602.35    266.89 o 
 -23   1  11     5303.93     5020.83    183.83 o 
 -21   1  11     1299.42     1458.22     97.31 o 
 -19   1  11     1722.30     1719.41    108.11 o 
 -17   1  11      799.74      740.42     73.61 o 
 -15   1  11      431.90      456.57     55.23 o 
 -13   1  11       63.96      152.04     46.40 o 
 -11   1  11     1302.31     1222.60    109.89 o 
  -9   1  11      164.14      307.07     50.58 o 
  -7   1  11        6.01       32.23     60.86 o 
  -5   1  11      419.63      372.56     51.89 o 
  -3   1  11      631.03      584.97     88.66 o 
  -1   1  11    14972.58    15458.33    264.88 o 
   1   1  11     2257.84     2374.58    129.71 o 
   3   1  11     6802.56     6913.32    249.39 o 
   5   1  11       81.99      177.90     64.17 o 
   7   1  11     5168.74     5605.89    226.35 o 
   9   1  11     2074.34     2194.28    142.53 o 
  11   1  11     1114.75      846.22    116.43 o 
  13   1  11     1248.46     1466.12    158.91 o 
  15   1  11     1021.62     1210.54    157.37 o 
  17   1  11        1.99       79.90    153.98 o 
  19   1  11     1172.06     1291.69    273.93 o 
  21   1  11      110.91      172.86     71.39 o 
  23   1  11       98.41      171.09     84.67 o 
  25   1  11      183.11      137.09     84.57 o 
  27   1  11     3432.33     3778.87    255.31 o 
  29   1  11       22.71       44.44    106.14 o 
  31   1  11       10.80      118.37    145.21 o 
 -46   2  11      501.89      533.16    114.95 o 
 -44   2  11       78.14      207.24    177.20 o 
 -42   2  11      486.52      475.31    161.89 o 
 -40   2  11      120.80      140.88     82.25 o 
 -38   2  11     1321.42     1072.53    138.89 o 
 -36   2  11      185.76      133.35     61.12 o 
 -34   2  11       98.16      228.81     46.02 o 
 -32   2  11       14.97      202.22    142.67 o 
 -30   2  11     1180.33     1010.15    129.41 o 
 -28   2  11     1242.30     1120.95     87.53 o 
 -26   2  11       58.65       96.59     51.54 o 
 -24   2  11     1318.69     1082.77    100.11 o 
 -22   2  11     4718.76     4893.11    180.66 o 
 -20   2  11      858.98      845.82    117.32 o 
 -18   2  11        1.82      148.76     57.34 o 
 -16   2  11       33.01      109.39     46.98 o 
 -14   2  11      100.16      141.13     61.30 o 
 -12   2  11     3713.53     3560.13    125.44 o 
 -10   2  11     1897.38     1848.15    112.70 o 
  -8   2  11     1784.72     1982.36    108.42 o 
  -6   2  11     1411.44     1396.23    107.24 o 
  -4   2  11      196.53      250.44     51.24 o 
  -2   2  11       28.35      100.50     73.68 o 
   0   2  11     1745.25     1905.68    114.00 o 
   2   2  11     1562.54     1679.15    124.39 o 
   4   2  11     3202.92     3153.95    203.00 o 
   6   2  11      228.74      318.41     74.52 o 
   8   2  11     1183.01      927.91    110.72 o 
  10   2  11    13301.14    13590.28    294.18 o 
  12   2  11     4132.66     4134.52    210.46 o 
  14   2  11     4656.65     4607.89    300.28 o 
  16   2  11     1084.76      966.94    155.55 o 
  18   2  11      546.30      470.32    115.45 o 
  20   2  11       16.66      194.76     84.01 o 
  22   2  11        9.87      201.53    106.03 o 
  24   2  11       56.67       41.03    144.28 o 
  26   2  11       79.87      -98.92    139.31 o 
  28   2  11      561.85      533.18    121.07 o 
  30   2  11        0.98      163.94    128.19 o 
  32   2  11      404.22      237.71    123.64 o 
 -45   3  11      426.47      240.98    118.93 o 
 -43   3  11        0.16       56.51    148.45 o 
 -41   3  11     2422.72     2738.73    380.12 o 
 -39   3  11      721.26      570.28    199.03 o 
 -37   3  11        0.94      195.11     88.79 o 
 -35   3  11     3592.32     3939.50    234.72 o 
 -33   3  11      295.59      276.17     70.79 o 
 -31   3  11      133.05      187.71     51.77 o 
 -29   3  11      953.85      893.11     99.73 o 
 -27   3  11     7659.23     7384.23    219.07 o 
 -25   3  11     3890.30     3910.23    242.30 o 
 -23   3  11      178.99      251.72     82.21 o 
 -21   3  11      255.67      285.07     77.64 o 
 -19   3  11    20095.27    20426.00    402.41 o 
 -17   3  11    12535.46    12629.25    349.00 o 
 -15   3  11       53.87      146.76     75.60 o 
 -13   3  11     2462.39     2251.16    115.87 o 
 -11   3  11     2021.82     2110.99    120.27 o 
  -9   3  11    31964.71    32783.93    432.05 o 
  -7   3  11     3416.81     3332.61    127.18 o 
  -5   3  11       86.85      110.25     63.19 o 
  -3   3  11      755.85      609.60     69.75 o 
  -1   3  11     5596.17     5225.87    183.90 o 
   1   3  11    12449.06    12461.39    218.87 o 
   3   3  11     1793.76     1687.36    113.91 o 
   5   3  11     4123.14     4219.05    178.90 o 
   7   3  11    12562.69    12246.67    281.23 o 
   9   3  11       12.53      -19.95     80.33 o 
  11   3  11    10220.97    10515.48    300.17 o 
  13   3  11      298.38      346.82     90.81 o 
  15   3  11       81.20      126.80    148.43 o 
  17   3  11      169.69      185.27    126.97 o 
  19   3  11       49.37     -130.84    130.84 o 
  21   3  11        4.14      267.68    187.68 o 
  23   3  11       27.91      351.51    126.00 o 
  25   3  11        8.32      120.11    149.66 o 
  27   3  11     1549.25     1594.10    307.82 o 
  29   3  11       33.32      178.98     87.01 o 
  31   3  11      835.48      565.41    123.99 o 
 -44   4  11       74.74       77.55    148.27 o 
 -42   4  11      344.32      315.79    136.90 o 
 -40   4  11       12.81      114.30    199.69 o 
 -38   4  11      422.53      357.71    103.70 o 
 -36   4  11      568.76      217.86    145.00 o 
 -34   4  11      680.09      585.20    138.92 o 
 -32   4  11      517.66      558.56    127.64 o 
 -30   4  11     2068.66     1893.51    290.63 o 
 -28   4  11      930.94     1021.09    217.84 o 
 -26   4  11     2682.97     2826.21    261.43 o 
 -24   4  11     2476.17     2900.90    190.59 o 
 -22   4  11      471.72      394.24    119.95 o 
 -20   4  11      135.24      148.36     58.56 o 
 -18   4  11      917.41      802.38    116.57 o 
 -16   4  11     5717.53     5713.95    235.46 o 
 -14   4  11     7049.57     6817.23    281.13 o 
 -12   4  11     1751.34     1737.70    134.68 o 
 -10   4  11     1837.03     1755.81    112.62 o 
  -8   4  11     7015.91     7636.88    206.73 o 
  -6   4  11     1730.96     1675.29    105.09 o 
  -4   4  11      566.44      735.24     73.85 o 
  -2   4  11      484.52      504.59     64.99 o 
   0   4  11      977.24      930.43     83.53 o 
   2   4  11     5766.00     5795.74    182.78 o 
   4   4  11       57.00      137.41     87.94 o 
   6   4  11     2425.04     2539.77    174.05 o 
   8   4  11     1337.21     1555.21    150.42 o 
  10   4  11     1883.52     1604.35    168.40 o 
  12   4  11      580.98      508.51     85.15 o 
  14   4  11       27.65      144.03     74.96 o 
  16   4  11      428.39      476.75     98.68 o 
  18   4  11        4.74      255.44    124.65 o 
  20   4  11        9.01      108.76     92.44 o 
  22   4  11      815.38      569.38    109.37 o 
  24   4  11      110.97      140.43    110.02 o 
  26   4  11      430.08      376.11    121.04 o 
  28   4  11     1446.72     1439.48    206.67 o 
  30   4  11      191.31      198.85    103.03 o 
 -43   5  11     1651.47     1414.14    308.32 o 
 -41   5  11       10.70      182.90     86.60 o 
 -39   5  11       27.84       92.27    152.34 o 
 -37   5  11      106.85       88.42    122.87 o 
 -35   5  11      327.78      249.53    111.25 o 
 -33   5  11     1735.69     1595.98    228.83 o 
 -31   5  11     1261.52      861.14    153.25 o 
 -29   5  11      998.92      970.17    171.59 o 
 -27   5  11     2041.57     1836.10    203.71 o 
 -25   5  11       44.80      303.18     94.71 o 
 -23   5  11       42.73      166.96    243.84 o 
 -21   5  11    11061.80    10629.62    342.61 o 
 -19   5  11       15.61      137.43     90.85 o 
 -17   5  11     4474.11     4734.30    236.62 o 
 -15   5  11     1685.53     1607.29    153.95 o 
 -13   5  11     1113.62      970.36    121.98 o 
 -11   5  11    10756.90    10910.09    304.13 o 
  -9   5  11     1091.47     1026.06    117.10 o 
  -7   5  11     6714.73     7070.16    178.55 o 
  -5   5  11      435.91      375.98     50.07 o 
  -3   5  11     1486.31     1088.19    112.52 o 
  -1   5  11    15668.33    15574.56    237.53 o 
   1   5  11     2973.21     2629.42    130.83 o 
   3   5  11     5711.16     5778.82    185.82 o 
   5   5  11     3359.92     3135.37    188.63 o 
   7   5  11      680.75      356.45    102.15 o 
   9   5  11     2444.12     2457.88    207.30 o 
  11   5  11        5.21      206.20    124.18 o 
  13   5  11     1606.19     1606.71    161.58 o 
  15   5  11      456.60      669.20    102.93 o 
  17   5  11       32.70      170.76     77.56 o 
  19   5  11     4175.54     4109.64    278.53 o 
  21   5  11     1043.87      830.85    154.20 o 
  23   5  11     1370.65     1220.10    178.87 o 
  25   5  11      376.77      391.74    132.22 o 
  27   5  11      111.98      176.13     77.32 o 
  29   5  11       41.90      210.17    143.30 o 
 -42   6  11     3044.29     3299.66    478.21 o 
 -40   6  11       80.41       58.38    147.15 o 
 -38   6  11     1559.73     1324.85    269.42 o 
 -36   6  11     1093.44      873.96    166.11 o 
 -34   6  11      193.03       98.10    109.60 o 
 -32   6  11      935.29      842.97    178.10 o 
 -30   6  11       68.82      350.71    106.07 o 
 -28   6  11      471.62      356.63    119.06 o 
 -26   6  11     1681.93     1748.67    197.96 o 
 -24   6  11      179.63      262.81     91.04 o 
 -22   6  11     1958.45     1880.08    176.98 o 
 -20   6  11     6558.39     6736.36    296.33 o 
 -18   6  11     2345.28     2750.70    196.47 o 
 -16   6  11        3.74      250.80     77.93 o 
 -14   6  11     2029.97     1696.96    145.45 o 
 -12   6  11     4860.63     4453.43    216.50 o 
 -10   6  11    13705.46    13032.83    328.68 o 
  -8   6  11       21.57      184.71     62.85 o 
  -6   6  11     7029.99     6715.81    184.37 o 
  -4   6  11     1201.02     1098.33     89.22 o 
  -2   6  11     2057.63     2181.10    107.47 o 
   0   6  11     8242.71     8560.73    252.52 o 
   2   6  11      232.71      293.50     61.07 o 
   4   6  11     5631.54     5625.93    226.53 o 
   6   6  11       64.01      278.39    107.83 o 
   8   6  11     3234.39     3127.86    192.21 o 
  10   6  11      323.05      428.38    100.95 o 
  12   6  11        4.93      130.61     61.76 o 
  14   6  11     1024.41     1137.16    230.57 o 
  16   6  11     3759.00     4236.07    258.57 o 
  18   6  11     1920.43     1741.57    230.98 o 
  20   6  11     1431.99     1311.91    178.62 o 
  22   6  11     2216.38     2359.72    242.84 o 
  24   6  11        3.07      165.58     95.38 o 
  26   6  11      287.77      431.84    104.84 o 
 -39   7  11     2943.55     2968.49    311.39 o 
 -37   7  11     1502.52     1338.68    285.44 o 
 -35   7  11     2483.36     1897.96    235.48 o 
 -33   7  11      531.69      384.56    145.43 o 
 -31   7  11      749.12      331.44    145.96 o 
 -29   7  11      656.91      523.13    122.85 o 
 -27   7  11     1174.85      808.19    142.26 o 
 -25   7  11     5204.73     5916.95    359.64 o 
 -23   7  11       36.23      223.68     75.30 o 
 -21   7  11     3386.62     3294.92    255.37 o 
 -19   7  11     3671.55     3607.43    257.59 o 
 -17   7  11      139.82      135.80     82.91 o 
 -15   7  11      858.86      954.39    136.18 o 
 -13   7  11      469.91      248.15     59.37 o 
 -11   7  11      406.04      421.95     88.72 o 
  -9   7  11     7962.08     8793.08    367.27 o 
  -7   7  11      267.95      190.43    101.63 o 
  -5   7  11     2520.05     2716.34    139.02 o 
  -3   7  11     3939.21     3840.98    141.84 o 
  -1   7  11      500.16      393.03     66.17 o 
   1   7  11     1603.87     1557.96    127.09 o 
   3   7  11      389.20      313.81     61.28 o 
   5   7  11        5.35       44.55    104.33 o 
   7   7  11     2976.52     3148.83    202.71 o 
   9   7  11      949.49      879.55    135.15 o 
  11   7  11     3092.73     2998.53    196.47 o 
  13   7  11     2603.53     2888.92    229.13 o 
  15   7  11     1927.54     1833.68    251.78 o 
  17   7  11     2223.12     2331.64    192.54 o 
  19   7  11     3640.43     3679.11    255.52 o 
  21   7  11      418.52      351.24     74.65 o 
  23   7  11     1466.38     1885.08    225.35 o 
  25   7  11      981.63      664.67    182.44 o 
 -36   8  11       50.06      220.11    102.46 o 
 -34   8  11     3352.89     4215.75    608.19 o 
 -32   8  11      583.11      487.32    105.07 o 
 -30   8  11     5885.62     5693.04    301.58 o 
 -28   8  11     1358.29     1182.05    174.03 o 
 -26   8  11       27.86       23.54    184.15 o 
 -24   8  11     1319.23     1330.38    173.88 o 
 -22   8  11      125.82      248.79     77.80 o 
 -20   8  11     5525.61     5216.99    286.85 o 
 -18   8  11     3838.54     4120.98    258.01 o 
 -16   8  11      559.53      475.45    137.33 o 
 -14   8  11     9567.19     9991.04    408.30 o 
 -12   8  11     1347.26     1351.00    151.71 o 
 -10   8  11     6703.53     7053.19    341.57 o 
  -8   8  11     7254.88     7610.20    325.98 o 
  -6   8  11       28.34      209.26     97.72 o 
  -4   8  11     3255.96     2875.04    245.29 o 
  -2   8  11      126.44      131.86     41.85 o 
   0   8  11     1314.92     1302.98    116.89 o 
   2   8  11     3132.21     2860.46    181.50 o 
   4   8  11      687.51      561.34     80.61 o 
   6   8  11     8476.26     9530.41    379.32 o 
   8   8  11     1447.11     1430.17    167.08 o 
  10   8  11     4494.75     4894.65    289.26 o 
  12   8  11      790.39      564.52    112.98 o 
  14   8  11       81.35      107.82    106.01 o 
  16   8  11       60.68       97.36     94.88 o 
  18   8  11      590.50      438.02     83.04 o 
  20   8  11        3.60      261.43     87.31 o 
  22   8  11     2323.16     2295.78    250.70 o 
 -33   9  11     1060.33      871.36    259.48 o 
 -31   9  11     2177.28     1723.48    204.29 o 
 -29   9  11     2725.36     2308.41    283.68 o 
 -27   9  11      302.80      242.82     69.74 o 
 -25   9  11        7.70      174.04    110.50 o 
 -23   9  11        6.23      278.31    130.15 o 
 -21   9  11      482.17      480.05    118.46 o 
 -19   9  11       11.51      385.16    113.02 o 
 -17   9  11     6433.69     6564.23    343.70 o 
 -15   9  11      459.53      271.75     77.77 o 
 -13   9  11     5561.17     6352.36    342.08 o 
 -11   9  11     9411.40     9634.46    389.51 o 
  -9   9  11     1298.22     1494.43    161.83 o 
  -7   9  11     1297.12     1212.89    144.33 o 
  -5   9  11       61.15       66.22    118.03 o 
  -3   9  11     1060.91     1030.74    180.19 o 
  -1   9  11      599.87      444.91    107.51 o 
   1   9  11       65.86       85.54     64.01 o 
   3   9  11     5661.79     5600.08    244.69 o 
   5   9  11     2861.41     2687.26    252.71 o 
   7   9  11     2122.40     1905.89    203.85 o 
   9   9  11      565.11      481.25     98.92 o 
  11   9  11       26.98       38.58    118.67 o 
  13   9  11       44.98      218.61     70.97 o 
  15   9  11     2957.69     2882.24    259.41 o 
  17   9  11      339.57      290.03     95.60 o 
 -28  10  11      848.72      697.09    199.95 o 
 -26  10  11      930.07      729.07    452.35 o 
 -24  10  11       34.12      285.34    177.01 o 
 -22  10  11     2966.01     3590.98    438.05 o 
 -20  10  11       73.59      112.59    173.57 o 
 -18  10  11     3217.18     3591.74    444.30 o 
 -16  10  11      396.10      498.43    321.95 o 
 -14  10  11     1750.49     1413.15    206.31 o 
 -12  10  11      343.72      242.92     87.25 o 
 -10  10  11     1987.16     1959.87    192.21 o 
  -8  10  11      120.83      117.60    207.61 o 
  -6  10  11     4220.96     4647.31    366.26 o 
  -4  10  11       27.56      206.98     77.49 o 
  -2  10  11     3755.62     4205.87    242.09 o 
   0  10  11     2176.37     2362.93    240.46 o 
   2  10  11      702.63      620.31     97.76 o 
   4  10  11      472.33      416.07    131.32 o 
   6  10  11       92.43       98.25    112.02 o 
   8  10  11      211.87      313.58     80.68 o 
  10  10  11      622.49      742.53    215.69 o 
  12  10  11       23.36      283.20     93.31 o 
  14  10  11     3273.31     3412.15    453.39 o 
 -21  11  11     1792.76     1638.36    322.82 o 
 -19  11  11     3418.42     3590.87    348.28 o 
 -17  11  11        8.59     -242.41    366.46 o 
 -15  11  11        4.59     -170.96    234.17 o 
 -13  11  11      343.36      211.95    171.49 o 
 -11  11  11       26.29      169.83    129.92 o 
  -9  11  11     1765.95     1698.72    388.71 o 
  -7  11  11     1465.81     1241.53    279.90 o 
  -5  11  11     3676.97     4330.72    421.85 o 
  -3  11  11     4366.23     5311.51    502.67 o 
  -1  11  11     2275.93     2913.31    608.49 o 
   1  11  11       89.27      -27.04    162.91 o 
   3  11  11      331.56      403.96    203.97 o 
   5  11  11       23.86      696.75    324.23 o 
 -46   0  12      445.22      325.30    203.78 o 
 -44   0  12        5.17       -7.13    259.08 o 
 -42   0  12      435.99      394.10    133.56 o 
 -40   0  12     1425.55     1432.91    238.15 o 
 -38   0  12      240.23      141.33    100.56 o 
 -36   0  12        6.81       67.76    127.86 o 
 -34   0  12      160.23      193.07     65.90 o 
 -32   0  12     5624.34     6677.99    525.24 o 
 -30   0  12    12965.70    13264.61    431.25 o 
 -28   0  12    17366.76    17071.97    574.87 o 
 -26   0  12     2959.54     2962.99    250.88 o 
 -24   0  12     2027.17     2242.94    281.48 o 
 -22   0  12      244.49      184.92     68.13 o 
 -20   0  12      420.02      531.85     86.65 o 
 -18   0  12     5595.12     5337.36    297.86 o 
 -16   0  12    19393.70    19922.11    497.95 o 
 -14   0  12    11284.46    11652.73    338.24 o 
 -12   0  12    20716.53    21588.15    493.88 o 
 -10   0  12     7354.46     7255.62    356.17 o 
  -8   0  12     2495.42     2511.67    194.65 o 
  -6   0  12      577.74      650.43    126.03 o 
  -4   0  12      675.01      841.40    180.55 o 
  -2   0  12     4095.16     4185.56    241.94 o 
   0   0  12       24.83      233.87     76.34 o 
   2   0  12     3984.96     4329.61    264.22 o 
   4   0  12     3877.41     3784.10    255.36 o 
   6   0  12    12411.54    12262.40    351.06 o 
   8   0  12     8349.43     8485.35    347.65 o 
  10   0  12    12769.85    13142.66    692.95 o 
  12   0  12     2252.66     1988.13    445.92 o 
  14   0  12     1109.09      709.57    211.70 o 
  16   0  12     2078.68     2277.27    321.40 o 
  18   0  12      232.55      361.58    138.14 o 
  20   0  12    11236.19    10672.95    639.78 o 
  22   0  12     6365.86     6403.28    483.12 o 
  24   0  12     1264.70      866.50    237.87 o 
  26   0  12       10.48      138.04    103.84 o 
  28   0  12      380.66      351.46    148.76 o 
  30   0  12     2202.67     1767.34    494.29 o 
 -45   1  12     1955.44     1315.36    265.50 o 
 -43   1  12        2.60       85.23    166.72 o 
 -41   1  12      747.51      533.77    135.87 o 
 -39   1  12       15.68       70.07    106.83 o 
 -37   1  12     3402.49     3184.08    241.63 o 
 -35   1  12       10.33      181.03    110.05 o 
 -33   1  12     7170.82     7101.29    244.39 o 
 -31   1  12      174.85      218.45     60.98 o 
 -29   1  12      207.83      169.67     50.75 o 
 -27   1  12      549.60      532.19     97.55 o 
 -25   1  12      354.91      266.12     95.86 o 
 -23   1  12      297.63      133.42     89.58 o 
 -21   1  12     2651.47     2601.73    118.77 o 
 -19   1  12        8.52       26.43     74.18 o 
 -17   1  12    12527.90    12718.31    246.89 o 
 -15   1  12      301.04      391.41     75.78 o 
 -13   1  12    19785.23    20172.87    323.86 o 
 -11   1  12     1318.28     1587.57    111.87 o 
  -9   1  12    27326.29    28987.61    428.12 o 
  -7   1  12      866.28      968.28    100.72 o 
  -5   1  12     5079.72     5256.19    194.76 o 
  -3   1  12       63.51      220.81     66.15 o 
  -1   1  12      363.01      268.40     64.45 o 
   1   1  12       12.08      255.76    102.20 o 
   3   1  12      881.84      765.12     86.27 o 
   5   1  12     1289.09     1326.41    124.74 o 
   7   1  12     5109.41     5260.32    192.69 o 
   9   1  12     1066.40     1243.67    156.79 o 
  11   1  12    21336.22    21329.13    607.98 o 
  13   1  12     2237.03     2229.66    231.02 o 
  15   1  12     5497.49     5619.29    371.16 o 
  17   1  12      348.50      333.12     84.19 o 
  19   1  12      421.47      509.89     93.76 o 
  21   1  12       23.21      269.01    104.86 o 
  23   1  12     1254.87     1031.78    212.23 o 
  25   1  12      193.52       12.33    141.99 o 
  27   1  12      482.63      350.13     93.47 o 
  29   1  12      914.35     1023.33    184.97 o 
 -46   2  12      615.68      449.43     96.39 o 
 -44   2  12     2431.91     2228.47    292.69 o 
 -42   2  12     6223.04     6764.68    525.43 o 
 -40   2  12     3431.70     3894.03    296.02 o 
 -38   2  12     5493.19     5920.99    286.64 o 
 -36   2  12     2559.72     2857.40    243.23 o 
 -34   2  12      188.49      221.48     62.15 o 
 -32   2  12      220.72      223.09     65.92 o 
 -30   2  12      103.52       16.55     95.40 o 
 -28   2  12     2324.07     2158.52    139.45 o 
 -26   2  12     1296.13     1375.07    124.94 o 
 -24   2  12     9981.84    10255.57    327.43 o 
 -22   2  12     6221.75     5852.31    167.64 o 
 -20   2  12    15446.61    15427.31    266.61 o 
 -18   2  12     4032.08     3825.18    141.57 o 
 -16   2  12     1436.87     1268.19    112.51 o 
 -14   2  12        7.06      185.71     71.62 o 
 -12   2  12     1110.08     1019.61    102.83 o 
 -10   2  12     2256.68     2169.46    132.26 o 
  -8   2  12     6150.30     6481.94    200.70 o 
  -6   2  12     9875.18    10486.52    219.46 o 
  -4   2  12    19185.38    20240.90    336.64 o 
  -2   2  12    15429.74    15666.03    342.69 o 
   0   2  12     6340.58     6450.21    222.51 o 
   2   2  12      896.61     1023.28    110.30 o 
   4   2  12      234.82      259.13     66.10 o 
   6   2  12     8627.67     8017.64    272.26 o 
   8   2  12     4458.58     4865.49    220.69 o 
  10   2  12     9857.83    10439.51    341.15 o 
  12   2  12    11221.80    11271.16    373.89 o 
  14   2  12     3144.63     3358.83    271.63 o 
  16   2  12     1493.72     1555.52    143.45 o 
  18   2  12       47.34      174.28    176.85 o 
  20   2  12     2732.73     2569.19    253.16 o 
  22   2  12        1.72      258.18    100.61 o 
  24   2  12     1185.41      740.59    136.62 o 
  26   2  12        4.49      -39.67    121.31 o 
  28   2  12      829.71      750.88    172.43 o 
 -45   3  12     1720.16     1369.16    243.09 o 
 -43   3  12      128.23      241.42    157.52 o 
 -41   3  12     3355.34     3320.52    344.90 o 
 -39   3  12      389.14      372.53    114.41 o 
 -37   3  12     3129.81     2938.04    347.48 o 
 -35   3  12      396.23      438.83     74.43 o 
 -33   3  12     2176.75     2186.17    200.86 o 
 -31   3  12       35.73      104.11    162.29 o 
 -29   3  12      620.79      590.59    159.97 o 
 -27   3  12       78.84      205.95     51.73 o 
 -25   3  12     7790.46     7755.33    317.73 o 
 -23   3  12       87.59      168.48     59.59 o 
 -21   3  12     6658.72     6662.66    273.04 o 
 -19   3  12        0.97       85.30    132.58 o 
 -17   3  12     1072.86     1176.11    218.45 o 
 -15   3  12      177.70      221.15     49.84 o 
 -13   3  12     4512.43     4436.64    161.05 o 
 -11   3  12      199.29      168.28     55.73 o 
  -9   3  12     2219.37     2253.80    146.00 o 
  -7   3  12       76.28      132.65     53.89 o 
  -5   3  12     1830.10     1829.54    101.85 o 
  -3   3  12       42.83      126.33     57.66 o 
  -1   3  12     4417.88     4959.90    188.25 o 
   1   3  12     2193.73     1882.85    139.63 o 
   3   3  12    12374.28    11233.42    297.09 o 
   5   3  12     7815.04     7988.99    290.11 o 
   7   3  12    12855.95    12249.55    362.76 o 
   9   3  12      562.47      525.52     91.15 o 
  11   3  12     7594.15     8036.13    284.10 o 
  13   3  12        2.66      194.19    116.69 o 
  15   3  12     2113.54     2242.44    250.89 o 
  17   3  12       60.17      157.95    152.75 o 
  19   3  12     2041.11     2272.21    217.20 o 
  21   3  12      413.96      422.01    112.15 o 
  23   3  12      246.66      263.18    107.27 o 
  25   3  12       21.71      304.26     84.62 o 
  27   3  12      704.95      444.59    169.18 o 
 -44   4  12       18.14      183.75    105.78 o 
 -42   4  12      160.52      277.37     98.97 o 
 -40   4  12      968.56     1054.25    265.04 o 
 -38   4  12      163.72      147.87    136.02 o 
 -36   4  12      137.53      120.22    116.93 o 
 -34   4  12      188.79      220.71     90.07 o 
 -32   4  12     5698.83     5742.80    369.27 o 
 -30   4  12     2868.54     2924.74    294.85 o 
 -28   4  12      785.98     1005.09    174.40 o 
 -26   4  12     4545.74     4777.91    322.38 o 
 -24   4  12     1136.58      906.63    248.04 o 
 -22   4  12      105.20      179.88    174.75 o 
 -20   4  12    11300.15    12046.54    476.39 o 
 -18   4  12    14169.14    13824.07    392.78 o 
 -16   4  12     4692.00     4687.83    229.14 o 
 -14   4  12     4310.49     3953.27    194.88 o 
 -12   4  12      308.09      461.66     72.75 o 
 -10   4  12       11.50      115.28     61.74 o 
  -8   4  12       52.00       48.48     65.28 o 
  -6   4  12       28.30       99.35     56.05 o 
  -4   4  12       54.84      190.15     73.88 o 
  -2   4  12     2432.05     2457.00    153.51 o 
   0   4  12    15223.92    16017.22    359.99 o 
   2   4  12      115.00      119.60     75.40 o 
   4   4  12    23632.77    23000.66    616.11 o 
   6   4  12    15316.91    15036.47    405.95 o 
   8   4  12     3290.08     3253.71    181.44 o 
  10   4  12     4903.36     4925.28    245.26 o 
  12   4  12      479.55      704.04    118.08 o 
  14   4  12       83.99       -6.99    113.94 o 
  16   4  12      855.10      894.04    161.83 o 
  18   4  12       53.97      252.30    140.15 o 
  20   4  12      677.78      844.60    140.09 o 
  22   4  12     1373.66     1589.41    198.92 o 
  24   4  12      557.36      510.63    106.35 o 
  26   4  12      806.34      596.61    116.11 o 
 -41   5  12      490.21      665.31    198.87 o 
 -39   5  12      488.92      419.89    143.02 o 
 -37   5  12     1700.05     1595.07    219.77 o 
 -35   5  12      377.01      371.91    111.04 o 
 -33   5  12     5616.03     5534.04    445.49 o 
 -31   5  12      348.39      328.98    127.18 o 
 -29   5  12     5622.04     5970.97    358.46 o 
 -27   5  12       85.65      233.51     95.35 o 
 -25   5  12      355.88      411.48    107.51 o 
 -23   5  12       51.49      240.31    174.27 o 
 -21   5  12      186.89      341.92    131.04 o 
 -19   5  12      160.15      266.31    110.80 o 
 -17   5  12    23232.52    24533.03    803.46 o 
 -15   5  12      496.93      428.79    111.90 o 
 -13   5  12     7734.10     7824.41    458.91 o 
 -11   5  12     1697.15     1201.31    211.74 o 
  -9   5  12       24.40      -34.59     98.15 o 
  -7   5  12      483.45      257.10     91.52 o 
  -5   5  12     1718.25     1479.20     94.92 o 
  -3   5  12        7.27      198.43     55.23 o 
  -1   5  12       14.93      -46.95     94.79 o 
   1   5  12     1130.57     1148.58    139.92 o 
   3   5  12     9022.84     9359.43    286.63 o 
   5   5  12      209.72      138.65     54.62 o 
   7   5  12    12429.07    12608.27    356.84 o 
   9   5  12      858.23      694.82    115.27 o 
  11   5  12      454.62      518.01     87.93 o 
  13   5  12     3864.92     4118.44    377.74 o 
  15   5  12     1523.09     1096.32    195.39 o 
  17   5  12       73.29      135.69    107.32 o 
  19   5  12     3020.74     3324.50    238.71 o 
  21   5  12        1.65      110.74    106.36 o 
  23   5  12     1055.70     1130.99    163.28 o 
  25   5  12       19.22      220.87     94.30 o 
 -40   6  12     4201.95     3991.62    331.60 o 
 -38   6  12     2526.71     2229.93    282.00 o 
 -36   6  12      710.41      590.69    162.08 o 
 -34   6  12      199.56      222.55    110.16 o 
 -32   6  12      886.04      813.06    177.74 o 
 -30   6  12     1600.63     1509.45    222.87 o 
 -28   6  12      261.47      425.48    100.86 o 
 -26   6  12       45.43      295.08    123.09 o 
 -24   6  12     3288.91     3620.01    400.30 o 
 -22   6  12      964.19     1035.06    183.01 o 
 -20   6  12     1618.05     1806.99    248.60 o 
 -18   6  12     9828.27    10124.37    422.23 o 
 -16   6  12      788.34      876.55    123.43 o 
 -14   6  12     5554.62     5431.55    325.41 o 
 -12   6  12     3609.98     3042.11    201.74 o 
 -10   6  12      325.52      169.43     78.94 o 
  -8   6  12     9823.53    10488.16    370.73 o 
  -6   6  12      168.25      180.77     59.57 o 
  -4   6  12     2461.53     2488.99    197.74 o 
  -2   6  12      494.62      743.65    113.22 o 
   0   6  12       33.76      124.04    113.42 o 
   2   6  12     1671.38     1815.91    153.68 o 
   4   6  12       25.59      182.13     90.91 o 
   6   6  12       11.78      170.53     81.82 o 
   8   6  12     2902.27     2734.47    192.86 o 
  10   6  12       29.64      222.21     50.98 o 
  12   6  12     3637.09     3883.39    280.29 o 
  14   6  12     2446.89     2582.51    198.89 o 
  16   6  12     1264.41     1078.12    165.63 o 
  18   6  12      445.45      317.05    139.93 o 
  20   6  12      441.64      395.04     84.97 o 
  22   6  12      413.11      354.41     94.07 o 
  24   6  12       21.75      396.43     94.68 o 
 -37   7  12     1435.56     1478.74    208.05 o 
 -35   7  12     3887.38     5125.03    395.19 o 
 -33   7  12     1051.10     1023.85    211.44 o 
 -31   7  12      178.49     -139.06    139.06 o 
 -29   7  12     1391.93      886.20    314.15 o 
 -27   7  12      961.13      847.41    162.06 o 
 -25   7  12     1657.42     1998.04    211.02 o 
 -23   7  12       91.98      153.39    166.41 o 
 -21   7  12     7477.25     8003.80    419.43 o 
 -19   7  12       33.79      209.76     82.76 o 
 -17   7  12     1684.55     1707.88    208.09 o 
 -15   7  12      266.98      224.15    119.18 o 
 -13   7  12     1078.41      897.20    150.76 o 
 -11   7  12       50.57      142.21     91.05 o 
  -9   7  12     1077.86      961.20    153.48 o 
  -7   7  12        2.43      -79.16    110.70 o 
  -5   7  12     4948.95     5110.24    320.35 o 
  -3   7  12      123.01      204.50     82.52 o 
  -1   7  12     5384.39     5190.07    318.31 o 
   1   7  12      490.54      381.55     65.74 o 
   3   7  12       34.25      166.01     47.42 o 
   5   7  12     1977.30     1691.53    170.50 o 
   7   7  12       17.15      154.81     76.68 o 
   9   7  12       40.72       -6.22     94.94 o 
  11   7  12     3272.61     3601.39    234.57 o 
  13   7  12       63.11      174.15     91.66 o 
  15   7  12     3596.92     3763.46    269.39 o 
  17   7  12      661.78      568.42    101.13 o 
  19   7  12      886.56      763.96    136.05 o 
  21   7  12      492.49      487.02    116.01 o 
 -34   8  12       13.32      302.63     99.93 o 
 -32   8  12      401.04      652.14    216.03 o 
 -30   8  12      718.27      552.50    160.21 o 
 -28   8  12     2802.29     3017.60    296.92 o 
 -26   8  12     1668.67     2027.44    236.94 o 
 -24   8  12        2.02      198.10    147.49 o 
 -22   8  12      177.52       51.51     97.55 o 
 -20   8  12     1512.17      968.46    172.83 o 
 -18   8  12      261.33      341.04    232.33 o 
 -16   8  12     7052.45     7494.53    490.04 o 
 -14   8  12      173.77      279.91     78.89 o 
 -12   8  12      448.11      519.82    125.18 o 
 -10   8  12     1845.26     1975.59    203.11 o 
  -8   8  12     1051.77      766.79    107.13 o 
  -6   8  12      325.16      207.16     79.93 o 
  -4   8  12       95.95      208.40    155.95 o 
  -2   8  12      894.11      933.55    156.90 o 
   0   8  12     2760.55     2877.94    278.22 o 
   2   8  12      484.29      340.37     99.69 o 
   4   8  12     2615.49     2733.24    201.56 o 
   6   8  12     1677.33     1451.69    181.58 o 
   8   8  12       25.17      195.65     68.03 o 
  10   8  12      396.73      551.41    120.03 o 
  12   8  12       15.91      153.60     85.97 o 
  14   8  12        0.43      231.52     93.87 o 
  16   8  12     3259.86     3425.31    354.65 o 
  18   8  12      415.67      346.81     88.00 o 
 -31   9  12       84.90       26.59    224.61 o 
 -29   9  12     3997.01     3878.70    431.81 o 
 -27   9  12     1893.23     1681.47    246.24 o 
 -25   9  12       18.96      227.82    108.66 o 
 -23   9  12     1321.20     1178.73    318.54 o 
 -21   9  12     2642.52     2288.80    278.18 o 
 -19   9  12      406.08      390.75    107.58 o 
 -17   9  12      922.19      725.12    130.08 o 
 -15   9  12      929.88      574.56    208.07 o 
 -13   9  12     4601.00     4802.01    385.55 o 
 -11   9  12      468.18      374.64    133.66 o 
  -9   9  12     3461.81     3636.43    269.45 o 
  -7   9  12     2851.96     2696.32    243.16 o 
  -5   9  12       16.43      186.65    147.20 o 
  -3   9  12      733.09      460.57     96.24 o 
  -1   9  12      390.53      424.82    188.16 o 
   1   9  12     1095.24     1037.84    190.83 o 
   3   9  12     1856.01     2136.51    248.54 o 
   5   9  12      301.95      321.96    108.17 o 
   7   9  12     2117.04     2293.60    291.84 o 
   9   9  12     2930.88     3381.25    297.89 o 
  11   9  12       82.90      209.10     96.90 o 
  13   9  12      905.06      719.34    160.69 o 
 -26  10  12      834.30      835.57    406.04 o 
 -24  10  12     3224.45     2848.79    418.26 o 
 -22  10  12      922.01     1018.32    411.91 o 
 -20  10  12      395.48      530.30    192.69 o 
 -18  10  12     1189.67     1149.30    234.91 o 
 -16  10  12     2231.93     3276.78   1146.72 o 
 -14  10  12      522.00      335.08    194.13 o 
 -12  10  12      397.92      -13.90    185.21 o 
 -10  10  12       88.74      278.96    136.21 o 
  -8  10  12     4259.58     4347.80    348.21 o 
  -6  10  12      471.62      208.45    173.67 o 
  -4  10  12      930.45      827.91    206.29 o 
  -2  10  12      913.45      904.69    212.12 o 
   0  10  12      312.91      298.74    115.51 o 
   2  10  12      408.22      275.13    120.94 o 
   4  10  12      577.47      504.23     96.97 o 
   6  10  12      831.84      605.70    120.43 o 
   8  10  12     1111.59      787.58    211.83 o 
 -15  11  12      168.12      426.92    205.20 o 
 -13  11  12      231.07      280.55    520.24 o 
 -11  11  12      553.71      143.77    154.24 o 
  -9  11  12       13.59     -197.34    327.83 o 
  -7  11  12      113.59      457.74    342.79 o 
  -5  11  12     1064.05      804.70    228.40 o 
  -3  11  12       83.59     -229.91    326.12 o 
  -1  11  12      325.51      -18.94    307.18 o 
 -43   1  13       39.53      199.82    110.72 o 
 -41   1  13       83.06      198.47    264.38 o 
 -39   1  13      125.76      215.62    184.40 o 
 -37   1  13      942.07     1030.07    161.33 o 
 -35   1  13     2390.15     2304.28    187.99 o 
 -33   1  13     3385.57     3291.47    200.61 o 
 -31   1  13     1802.06     1673.54    185.19 o 
 -29   1  13      523.09      359.38    119.09 o 
 -27   1  13     2033.65     1803.74    180.32 o 
 -25   1  13    13694.38    13662.46    310.65 o 
 -23   1  13     4646.50     4542.02    177.01 o 
 -21   1  13      817.14      653.01     81.32 o 
 -19   1  13       75.06       91.80     61.31 o 
 -17   1  13     3944.87     4006.19    158.57 o 
 -15   1  13     3853.31     3731.11    149.31 o 
 -13   1  13     1863.21     1785.26    125.55 o 
 -11   1  13      761.68      628.97     66.28 o 
  -9   1  13     2418.25     2269.33    122.28 o 
  -7   1  13     4892.65     4966.28    171.71 o 
  -5   1  13      488.61      231.09     68.72 o 
  -3   1  13       39.35       75.06     56.85 o 
  -1   1  13       88.76      210.84     63.88 o 
   1   1  13    12717.44    12406.14    322.87 o 
   3   1  13     2458.59     2454.21    160.87 o 
   5   1  13     2819.80     2865.36    201.87 o 
   7   1  13      193.18      220.47     51.82 o 
   9   1  13     4094.96     4376.77    244.67 o 
  11   1  13       55.74      111.61     90.21 o 
  13   1  13      230.27      181.94     98.19 o 
  15   1  13      576.07      522.70    104.27 o 
  17   1  13     4203.76     4130.07    276.42 o 
  19   1  13      160.00      237.68     93.59 o 
  21   1  13      601.14      609.24    133.10 o 
  23   1  13       46.85      225.77     80.45 o 
  25   1  13      948.16      608.79    126.81 o 
  27   1  13        3.02      175.70     97.15 o 
 -44   2  13        3.00     -192.13    192.13 o 
 -42   2  13        4.63      155.73    153.93 o 
 -40   2  13      413.38     -106.77    148.27 o 
 -38   2  13        0.58      155.03    100.60 o 
 -36   2  13     1114.60      814.40    190.17 o 
 -34   2  13       64.93       52.12     80.94 o 
 -32   2  13      406.29      299.00    108.34 o 
 -30   2  13     1213.31      982.81    139.93 o 
 -28   2  13     1765.77     1712.24    130.27 o 
 -26   2  13        7.27       38.05     48.62 o 
 -24   2  13      493.76      344.46     53.34 o 
 -22   2  13     3989.83     3762.47    163.16 o 
 -20   2  13      166.66      121.27     41.29 o 
 -18   2  13     1488.06     1244.42     92.62 o 
 -16   2  13     4787.00     4611.63    158.92 o 
 -14   2  13      911.27      733.87     73.90 o 
 -12   2  13      399.64      417.46     65.90 o 
 -10   2  13     4072.80     3943.74    161.19 o 
  -8   2  13      120.40      117.72     79.77 o 
  -6   2  13      113.74        6.80     58.99 o 
  -4   2  13     1588.60     1574.77    108.36 o 
  -2   2  13      736.83      633.70     70.03 o 
   0   2  13     3621.55     3329.73    168.93 o 
   2   2  13       46.99      185.25    102.15 o 
   4   2  13      131.03      298.25    125.60 o 
   6   2  13     2319.97     2152.28    186.68 o 
   8   2  13     4190.08     3834.36    216.35 o 
  10   2  13        8.78      225.35     93.54 o 
  12   2  13      903.66      526.80     95.31 o 
  14   2  13      825.44      755.89    140.68 o 
  16   2  13      642.33      527.21    112.58 o 
  18   2  13      151.28      275.45    113.89 o 
  20   2  13      129.80      302.61     92.31 o 
  22   2  13      256.90      219.18     97.18 o 
  24   2  13        3.35      162.57     97.37 o 
  26   2  13        6.88      266.10    100.88 o 
 -43   3  13      376.15      307.74    152.51 o 
 -41   3  13       74.86      240.49     93.36 o 
 -39   3  13      202.60      163.09    160.11 o 
 -37   3  13      250.80      364.09    149.84 o 
 -35   3  13       54.42      356.38    136.53 o 
 -33   3  13      857.57      472.39    232.94 o 
 -31   3  13      228.73      266.87    117.67 o 
 -29   3  13       28.60      250.33    123.82 o 
 -27   3  13     3586.35     3355.65    323.51 o 
 -25   3  13      125.69      148.22    264.69 o 
 -23   3  13      324.13      437.30    109.97 o 
 -21   3  13     1686.73     1666.94    189.62 o 
 -19   3  13    11790.31    11092.76    436.46 o 
 -17   3  13     4420.28     4200.79    256.72 o 
 -15   3  13     2016.06     1843.92    149.09 o 
 -13   3  13      573.84      584.80     64.26 o 
 -11   3  13     7956.24     7770.26    225.78 o 
  -9   3  13     1690.85     1439.29    124.20 o 
  -7   3  13     8457.84     8590.42    227.08 o 
  -5   3  13      670.00      498.00     91.93 o 
  -3   3  13      202.19      217.05     54.33 o 
  -1   3  13     2495.48     2597.35    150.79 o 
   1   3  13    16916.33    16905.25    438.21 o 
   3   3  13     1259.72     1000.05    131.08 o 
   5   3  13      633.20      618.89     97.00 o 
   7   3  13       49.31       84.94    110.80 o 
   9   3  13    14250.76    13959.90    459.48 o 
  11   3  13        0.97      259.48    105.92 o 
  13   3  13      666.51      627.13    125.88 o 
  15   3  13      573.20      522.01    101.21 o 
  17   3  13       39.01       81.33    108.85 o 
  19   3  13      182.42      297.05     94.02 o 
  21   3  13     1053.09     1075.69    181.19 o 
  23   3  13       80.07      307.94    101.95 o 
  25   3  13      810.34      674.71    107.82 o 
 -42   4  13     1094.28      725.59    155.46 o 
 -40   4  13      158.74      386.36    103.90 o 
 -38   4  13        7.93       85.82    136.04 o 
 -36   4  13        9.52      320.97    107.30 o 
 -34   4  13       14.95      169.07    118.97 o 
 -32   4  13      427.18      527.85    148.77 o 
 -30   4  13       81.97      253.38     83.88 o 
 -28   4  13     3930.15     3902.12    281.19 o 
 -26   4  13     1958.60     1675.50    242.46 o 
 -24   4  13      787.93      652.38    146.14 o 
 -22   4  13      160.41      208.61    234.95 o 
 -20   4  13      142.68      243.08    131.07 o 
 -18   4  13     2213.43     2185.03    232.02 o 
 -16   4  13     7785.60     7704.94    391.35 o 
 -14   4  13      499.80      357.97    110.41 o 
 -12   4  13     2454.54     2725.66    281.14 o 
 -10   4  13      745.23      746.04     94.93 o 
  -8   4  13      100.63      226.12    149.44 o 
  -6   4  13      247.42      286.46     60.25 o 
  -4   4  13      237.61       25.28     93.26 o 
  -2   4  13       30.13      189.34     63.24 o 
   0   4  13       35.58      162.63     95.54 o 
   2   4  13     4813.65     4724.02    219.84 o 
   4   4  13    11068.19    10983.27    317.44 o 
   6   4  13      685.78      548.05     95.82 o 
   8   4  13     6053.03     6130.96    274.01 o 
  10   4  13     3336.99     3354.10    365.31 o 
  12   4  13      292.44       77.43    105.43 o 
  14   4  13      288.93       63.05    162.78 o 
  16   4  13       73.51      353.06     84.53 o 
  18   4  13      325.95      287.85    154.59 o 
  20   4  13      299.78      345.83     85.93 o 
  22   4  13      214.96      395.11     69.49 o 
  24   4  13       34.87      237.94     94.95 o 
 -39   5  13      138.10      398.45    115.34 o 
 -37   5  13      352.07      316.02    165.30 o 
 -35   5  13      397.12      593.46    283.98 o 
 -33   5  13       15.76      208.95    150.78 o 
 -31   5  13     3025.99     2458.74    236.30 o 
 -29   5  13     1627.94     1634.12    259.32 o 
 -27   5  13      303.90      381.82    102.26 o 
 -25   5  13     1391.94     1571.53    269.17 o 
 -23   5  13      683.05      632.38    115.18 o 
 -21   5  13      167.12      245.86     87.71 o 
 -19   5  13     1843.55     2011.12    213.26 o 
 -17   5  13      125.68      251.37     75.78 o 
 -15   5  13     9892.76    10194.10    412.54 o 
 -13   5  13     1024.88     1177.29    166.12 o 
 -11   5  13      121.68      288.24    170.74 o 
  -9   5  13     1202.28     1039.45    164.01 o 
  -7   5  13     2188.21     2245.86    142.40 o 
  -5   5  13     2572.81     2576.46    225.80 o 
  -3   5  13     2263.21     1944.07    182.55 o 
  -1   5  13     2004.30     2015.69    156.66 o 
   1   5  13     6186.89     6640.37    259.27 o 
   3   5  13     3527.40     3509.12    222.10 o 
   5   5  13     5972.54     6327.71    274.65 o 
   7   5  13      214.25      228.92     63.83 o 
   9   5  13       58.83      220.23     80.66 o 
  11   5  13      189.35      192.69    188.09 o 
  13   5  13        7.30      198.81     97.64 o 
  15   5  13       33.57       89.10    136.40 o 
  17   5  13     1251.11     1451.20    191.50 o 
  19   5  13      138.21      226.87    116.15 o 
  21   5  13      343.84      638.65    111.63 o 
 -38   6  13      118.13      513.97    305.01 o 
 -36   6  13      471.08      397.29    224.99 o 
 -34   6  13       77.16      213.49    111.73 o 
 -32   6  13      104.64      243.22    116.93 o 
 -30   6  13        4.14      252.88    146.04 o 
 -28   6  13       21.42      375.60    100.52 o 
 -26   6  13     2070.22     2615.39    253.62 o 
 -24   6  13     2443.76     2415.85    314.40 o 
 -22   6  13        0.02       27.61     94.07 o 
 -20   6  13     2361.35     2431.57    256.36 o 
 -18   6  13      677.66      523.11    124.88 o 
 -16   6  13     2222.43     2545.94    259.83 o 
 -14   6  13     2509.24     2372.09    235.95 o 
 -12   6  13      117.85      234.55    170.27 o 
 -10   6  13      226.93     -100.99    129.76 o 
  -8   6  13      745.62      692.59    152.57 o 
  -6   6  13     2855.27     2752.67    180.81 o 
  -4   6  13     5515.98     6084.55    441.55 o 
  -2   6  13      101.89      217.01     52.03 o 
   0   6  13     8473.22     8440.42    361.77 o 
   2   6  13     2216.60     2296.24    186.20 o 
   4   6  13     1796.69     1827.57    166.33 o 
   6   6  13        2.56      224.99     92.42 o 
   8   6  13      532.56      385.42    140.56 o 
  10   6  13      117.55      300.53    133.73 o 
  12   6  13       44.15      356.74     86.72 o 
  14   6  13      189.31      245.34     98.66 o 
  16   6  13     2305.14     2228.61    245.14 o 
  18   6  13      421.94      430.92     91.79 o 
  20   6  13      607.03      867.89    124.11 o 
 -35   7  13       50.44      242.69    122.51 o 
 -33   7  13      572.05      532.20    209.93 o 
 -31   7  13        2.14      263.71    126.48 o 
 -29   7  13       58.65      419.42    127.48 o 
 -27   7  13      117.26      245.77    114.12 o 
 -25   7  13      102.57      209.87     93.28 o 
 -23   7  13     3477.13     2703.08    494.77 o 
 -21   7  13     2893.55     2985.95    293.00 o 
 -19   7  13     1285.09     1407.58    247.45 o 
 -17   7  13     2525.90     2586.32    328.33 o 
 -15   7  13      398.31      391.30    194.95 o 
 -13   7  13      517.28      551.43    120.72 o 
 -11   7  13     2023.52     2294.59    248.80 o 
  -9   7  13      172.23      424.20    157.67 o 
  -7   7  13     5744.56     5572.89    365.71 o 
  -5   7  13      247.32      327.57     97.36 o 
  -3   7  13      562.32      568.51     86.30 o 
  -1   7  13     1857.40     1717.44    189.94 o 
   1   7  13      623.73      525.50    116.42 o 
   3   7  13      789.44      631.94    108.70 o 
   5   7  13      314.27      380.69     84.10 o 
   7   7  13      388.35      387.67     88.81 o 
   9   7  13     2760.86     2979.60    346.23 o 
  11   7  13     1592.10     1370.44    164.52 o 
  13   7  13     4314.95     4267.07    300.04 o 
  15   7  13     4134.52     4428.16    295.69 o 
  17   7  13      480.24      408.74     97.36 o 
 -32   8  13     3670.20     3421.71    406.54 o 
 -30   8  13      213.02      341.60    123.14 o 
 -28   8  13     1853.57     1811.37    248.57 o 
 -26   8  13      544.64      513.46    164.10 o 
 -24   8  13      470.27      557.31    142.79 o 
 -22   8  13        7.41      210.65    255.01 o 
 -20   8  13      713.59      834.53    141.17 o 
 -18   8  13     1076.79      913.51    148.05 o 
 -16   8  13     3897.67     3399.02    284.85 o 
 -14   8  13       18.26      211.39    122.85 o 
 -12   8  13     4425.76     4796.08    475.12 o 
 -10   8  13      107.03      138.37    101.81 o 
  -8   8  13     1939.82     2031.81    247.76 o 
  -6   8  13     3062.40     3173.14    302.92 o 
  -4   8  13     1043.97      778.86    126.07 o 
  -2   8  13      719.51      693.23    140.52 o 
   0   8  13      113.00      283.34    166.27 o 
   2   8  13     1634.93     1797.85    267.88 o 
   4   8  13       15.03      208.74     93.69 o 
   6   8  13      112.02      266.60     92.36 o 
   8   8  13     4093.72     4074.20    347.80 o 
  10   8  13     1114.36      756.98    153.16 o 
  12   8  13     3406.96     3289.89    310.84 o 
  14   8  13      281.93        6.23    132.82 o 
 -27   9  13      130.64      294.75    111.64 o 
 -25   9  13     1950.51     1740.77    536.27 o 
 -23   9  13      144.37      108.77    268.84 o 
 -21   9  13      512.78      262.66    107.79 o 
 -19   9  13       93.46      466.72    140.19 o 
 -17   9  13       30.04      372.94     94.02 o 
 -15   9  13     2013.77     1405.76    198.36 o 
 -13   9  13     7474.65     7973.67    513.70 o 
 -11   9  13     1458.08     1319.04    252.02 o 
  -9   9  13     3306.00     3163.16    266.15 o 
  -7   9  13      144.11      304.31    101.52 o 
  -5   9  13       43.31      333.69    101.36 o 
  -3   9  13     1325.06      820.46    173.20 o 
  -1   9  13       55.49      216.73     88.68 o 
   1   9  13     4194.97     3736.11    424.81 o 
   3   9  13     1071.98      615.61    122.89 o 
   5   9  13     1140.16     1037.78    311.70 o 
   7   9  13      551.88      368.33    122.94 o 
   9   9  13      262.46      238.74     99.34 o 
 -20  10  13     5083.39     6217.92    512.03 o 
 -18  10  13     2016.12     2456.61    422.15 o 
 -16  10  13      672.13      799.63    232.98 o 
 -14  10  13      105.37      222.97    316.37 o 
 -12  10  13       11.52      319.62    139.06 o 
 -10  10  13        2.71      342.09    190.90 o 
  -8  10  13      709.77      742.51    167.18 o 
  -6  10  13       76.37      435.05    273.47 o 
  -4  10  13     4465.76     4339.35    567.96 o 
  -2  10  13        0.78      -54.63    176.22 o 
   0  10  13     3422.59     4225.86    621.75 o 
   2  10  13      245.53      540.59    188.08 o 
 -42   0  14        4.83      293.93    258.13 o 
 -40   0  14      186.78      480.85    248.85 o 
 -38   0  14     1519.11     1420.58    300.93 o 
 -36   0  14       43.42      296.01    231.24 o 
 -34   0  14       12.53      243.12    124.74 o 
 -32   0  14     9310.91     9701.92    852.33 o 
 -30   0  14    13029.49    14766.90   1011.50 o 
 -28   0  14     9157.74     9826.78    571.13 o 
 -26   0  14     3259.63     2894.88    373.50 o 
 -24   0  14      227.59      238.28     97.81 o 
 -22   0  14      625.05      445.50    132.02 o 
 -20   0  14     3206.26     3028.60    203.64 o 
 -18   0  14     3902.07     4400.98    242.39 o 
 -16   0  14     1662.71     1767.12    233.76 o 
 -14   0  14     6479.46     6426.24    307.53 o 
 -12   0  14    23556.81    24749.54    744.30 o 
 -10   0  14    12906.52    12559.33    561.10 o 
  -8   0  14     4532.71     4519.99    331.50 o 
  -6   0  14     5323.76     5499.87    284.18 o 
  -4   0  14      909.29     1202.95    254.82 o 
  -2   0  14       69.88      331.77     92.87 o 
   0   0  14     1844.29     1945.26    244.45 o 
   2   0  14      973.58      934.32    165.22 o 
   4   0  14    17703.44    18278.56   1309.13 o 
   6   0  14     5530.86     5949.86    480.32 o 
   8   0  14     5509.34     5237.79    678.85 o 
  10   0  14       75.11      169.63    101.85 o 
  12   0  14     3262.13     3409.75    726.69 o 
  14   0  14     2734.29     2734.07    309.50 o 
  16   0  14     3688.66     2644.00    454.14 o 
  18   0  14     4657.95     4516.00    416.54 o 
  20   0  14     6666.76     7383.45    617.81 o 
  22   0  14      861.33      526.54    142.96 o 
 -41   1  14        2.13      149.10    173.37 o 
 -39   1  14     3199.64     3069.97    314.04 o 
 -37   1  14        2.83      187.64    118.35 o 
 -35   1  14       15.80      254.04     88.11 o 
 -33   1  14       55.19      109.74     64.93 o 
 -31   1  14      417.37      307.24    120.55 o 
 -29   1  14       19.60      144.68     48.44 o 
 -27   1  14     4486.33     4701.70    213.91 o 
 -25   1  14     3918.03     3942.11    219.10 o 
 -23   1  14     2875.77     3053.17    180.54 o 
 -21   1  14      436.02      454.46     85.08 o 
 -19   1  14     4770.58     5020.27    181.58 o 
 -17   1  14       11.74      152.38     49.55 o 
 -15   1  14     5730.52     5848.39    204.88 o 
 -13   1  14      447.23      346.76     65.57 o 
 -11   1  14     3063.72     3076.81    157.71 o 
  -9   1  14     1079.68     1191.43    143.93 o 
  -7   1  14     5631.78     5524.08    221.13 o 
  -5   1  14       20.57      211.14     53.73 o 
  -3   1  14    10940.01    11266.77    303.61 o 
  -1   1  14     2210.25     2226.49    146.63 o 
   1   1  14     9004.66     9162.39    281.31 o 
   3   1  14     1894.04     1868.98    143.12 o 
   5   1  14     2790.82     2741.78    334.42 o 
   7   1  14      613.79      541.17    118.77 o 
   9   1  14     2426.85     2785.22    246.74 o 
  11   1  14       44.01      167.53     77.90 o 
  13   1  14     1391.08     1232.87    151.60 o 
  15   1  14       18.11      114.37    127.28 o 
  17   1  14      584.13      475.94    145.67 o 
  19   1  14      403.99      383.36     93.13 o 
  21   1  14     1335.49     1496.90    221.27 o 
  23   1  14      501.00      400.48     97.34 o 
 -42   2  14     1068.38      656.29    142.54 o 
 -40   2  14     2889.90     2966.98    315.76 o 
 -38   2  14     4437.99     5081.69    394.71 o 
 -36   2  14     1774.80     2063.91    264.24 o 
 -34   2  14     2081.86     2393.67    257.19 o 
 -32   2  14      341.87      481.59     94.01 o 
 -30   2  14      853.42      625.39    142.43 o 
 -28   2  14       78.23      131.00     76.65 o 
 -26   2  14     1460.20     1185.38    124.48 o 
 -24   2  14    15831.95    16445.87    525.93 o 
 -22   2  14     4203.82     4201.93    215.82 o 
 -20   2  14    14346.88    14747.48    317.98 o 
 -18   2  14      786.19      724.68     97.01 o 
 -16   2  14     3757.50     3722.64    150.42 o 
 -14   2  14        9.47      100.56     63.56 o 
 -12   2  14     1186.59     1049.17    110.49 o 
 -10   2  14      743.34      763.14     91.73 o 
  -8   2  14      382.68      385.96     92.35 o 
  -6   2  14     3927.25     4225.46    204.77 o 
  -4   2  14    10235.50    10405.75    307.51 o 
  -2   2  14     9817.31    10398.64    297.80 o 
   0   2  14    11655.64    11586.83    322.46 o 
   2   2  14     1691.61     1821.22    142.99 o 
   4   2  14      866.79      709.42    108.00 o 
   6   2  14      321.13      268.90    121.56 o 
   8   2  14       96.17       39.29    151.75 o 
  10   2  14     3142.70     3415.14    267.04 o 
  12   2  14     1786.65     1941.35    212.44 o 
  14   2  14     3741.14     3831.76    272.36 o 
  16   2  14     1563.62     1941.32    264.69 o 
  18   2  14      725.76      627.87    114.00 o 
  20   2  14     1032.59      966.17    174.94 o 
  22   2  14      629.21      600.96    102.77 o 
 -41   3  14      282.94      252.21    103.95 o 
 -39   3  14     1393.86     1332.56    219.08 o 
 -37   3  14      158.07      399.27    129.22 o 
 -35   3  14      900.66      802.51    164.42 o 
 -33   3  14      388.76      362.17    166.57 o 
 -31   3  14      144.33      323.80    202.94 o 
 -29   3  14      343.19       55.96    150.94 o 
 -27   3  14     1927.99     2097.09    263.18 o 
 -25   3  14     1021.85      842.54    189.75 o 
 -23   3  14    16945.53    16543.65   1252.55 o 
 -21   3  14      346.25      372.88    115.97 o 
 -19   3  14    14515.23    14565.72    690.57 o 
 -17   3  14      521.00      408.85     77.76 o 
 -15   3  14      359.83      318.85     61.02 o 
 -13   3  14      473.57      353.45     58.92 o 
 -11   3  14      164.85      272.86     66.92 o 
  -9   3  14      213.02      191.30     47.29 o 
  -7   3  14       27.34       84.43     71.46 o 
  -5   3  14       35.19      248.27     95.86 o 
  -3   3  14     2791.88     3011.47    172.03 o 
  -1   3  14      196.13      309.86    118.04 o 
   1   3  14    14700.01    15075.76    480.00 o 
   3   3  14       40.26      105.10    108.12 o 
   5   3  14     7618.48     7734.44    309.76 o 
   7   3  14     1963.04     2053.71    177.41 o 
   9   3  14     2182.10     2329.08    211.24 o 
  11   3  14      801.45      613.10    138.33 o 
  13   3  14     1932.52     2105.09    205.40 o 
  15   3  14       59.89       54.03    121.61 o 
  17   3  14      390.06      490.58     95.68 o 
  19   3  14      296.25      339.10    142.24 o 
  21   3  14      483.37      328.96     98.19 o 
 -40   4  14        4.56      143.92     99.00 o 
 -38   4  14       20.87      306.99    201.01 o 
 -36   4  14      724.16      220.72    153.58 o 
 -34   4  14        5.54      253.28    121.00 o 
 -32   4  14      939.31      755.59    130.62 o 
 -30   4  14     2864.03     2621.43    260.65 o 
 -28   4  14     5097.01     5621.13    366.18 o 
 -26   4  14     4924.86     5192.58    379.66 o 
 -24   4  14     2808.31     3029.10    301.05 o 
 -22   4  14     1207.30      868.12    144.95 o 
 -20   4  14     2385.76     2662.18    267.67 o 
 -18   4  14      457.19      526.46    120.09 o 
 -16   4  14     5238.27     4959.68    598.77 o 
 -14   4  14     4703.12     5933.24    529.95 o 
 -12   4  14     3617.45     4270.09    378.32 o 
 -10   4  14      629.21      651.65    100.36 o 
  -8   4  14       21.48      132.18    115.43 o 
  -6   4  14       12.03      243.07    100.10 o 
  -4   4  14     1015.54      892.85    175.68 o 
  -2   4  14     1233.08     1451.21    132.11 o 
   0   4  14      111.69      235.80    120.41 o 
   2   4  14     3179.14     3431.33    216.04 o 
   4   4  14     5465.22     5801.82    302.86 o 
   6   4  14     4613.32     4416.67    270.05 o 
   8   4  14     3221.93     3370.35    272.47 o 
  10   4  14     3302.76     3033.80    232.55 o 
  12   4  14      136.73      131.31    100.55 o 
  14   4  14      378.13      553.77    140.64 o 
  16   4  14      176.82      166.46    110.63 o 
  18   4  14      250.47      216.63    107.06 o 
  20   4  14      548.63      537.98    120.96 o 
 -37   5  14      479.29      341.19    131.84 o 
 -35   5  14      162.05      264.18    113.90 o 
 -33   5  14      707.72      362.77    194.51 o 
 -31   5  14     1163.86     1006.15    208.23 o 
 -29   5  14       33.01      163.42    140.97 o 
 -27   5  14     6984.42     7760.47    408.02 o 
 -25   5  14      636.58      573.18    127.24 o 
 -23   5  14      322.36      295.61    187.26 o 
 -21   5  14      394.45      374.85    107.23 o 
 -19   5  14      550.46      278.72    160.71 o 
 -17   5  14      444.18      213.59    152.22 o 
 -15   5  14     5218.40     5319.12    507.84 o 
 -13   5  14      104.60      255.81    120.51 o 
 -11   5  14     3531.59     4257.87    308.20 o 
  -9   5  14     1031.83     1374.64    270.67 o 
  -7   5  14      934.15      964.02    179.86 o 
  -5   5  14     2388.97     2599.67    299.66 o 
  -3   5  14      751.25     1097.73    308.47 o 
  -1   5  14      674.03      414.77    144.00 o 
   1   5  14     2686.43     2241.45    202.55 o 
   3   5  14     2548.12     2654.83    208.13 o 
   5   5  14     8475.58     9109.17    384.90 o 
   7   5  14      127.76      222.20     70.04 o 
   9   5  14     2629.97     3296.60    259.46 o 
  11   5  14     1326.94     1179.88    144.60 o 
  13   5  14      920.33      815.86    147.98 o 
  15   5  14      381.13      406.54    124.46 o 
  17   5  14      204.86      254.05    101.25 o 
  19   5  14       11.59       64.35    142.87 o 
 -36   6  14      644.38      646.22    133.60 o 
 -34   6  14      552.64      523.75    122.02 o 
 -32   6  14       64.19      297.97    108.55 o 
 -30   6  14      341.58      333.60    169.29 o 
 -28   6  14       12.49      149.45    161.19 o 
 -26   6  14      870.10      526.67    146.64 o 
 -24   6  14      612.71      479.35    116.72 o 
 -22   6  14     1509.64     1833.61    261.75 o 
 -20   6  14     5812.79     6475.32    392.40 o 
 -18   6  14      117.27      218.02    129.65 o 
 -16   6  14      999.88      893.18    180.93 o 
 -14   6  14        5.33      135.05    107.62 o 
 -12   6  14      162.92      276.90    157.03 o 
 -10   6  14     2544.79     2257.15    220.12 o 
  -8   6  14      219.43      235.09    105.81 o 
  -6   6  14     7654.58     7801.75    413.16 o 
  -4   6  14      566.78      548.49    166.43 o 
  -2   6  14     3050.38     2903.84    239.62 o 
   0   6  14     6201.12     6299.04    299.62 o 
   2   6  14      133.84      209.89     76.59 o 
   4   6  14     1693.02     1470.92    194.11 o 
   6   6  14     1145.14     1208.72    150.58 o 
   8   6  14       14.27      130.12    165.35 o 
  10   6  14     4665.00     5046.41    252.93 o 
  12   6  14      932.18      776.28    192.40 o 
  14   6  14      660.49      644.15    121.21 o 
  16   6  14     1993.42     2692.05    267.13 o 
 -33   7  14       24.56      356.97    165.88 o 
 -31   7  14      355.41      283.56    135.52 o 
 -29   7  14      165.74      127.80     89.73 o 
 -27   7  14      415.13      262.63    247.09 o 
 -25   7  14      231.87      141.76    173.98 o 
 -23   7  14     4338.39     4392.13    379.27 o 
 -21   7  14        0.91       98.47    236.13 o 
 -19   7  14     3427.19     3413.31    358.71 o 
 -17   7  14     1011.03      838.98    184.54 o 
 -15   7  14      576.38      493.16    113.20 o 
 -13   7  14      414.26      518.31    130.87 o 
 -11   7  14       87.60      156.68    100.78 o 
  -9   7  14     1045.69      759.23    176.08 o 
  -7   7  14      943.64      722.98    125.63 o 
  -5   7  14      825.19      627.44    150.62 o 
  -3   7  14     7773.64     8286.94    406.98 o 
  -1   7  14      429.01      492.46    107.07 o 
   1   7  14     1870.16     1931.92    221.55 o 
   3   7  14     2619.90     2701.08    277.38 o 
   5   7  14      437.92      259.46    164.87 o 
   7   7  14      572.62      259.88    121.84 o 
   9   7  14      979.49      713.72    157.26 o 
  11   7  14      748.76      634.57    267.73 o 
  13   7  14     3016.66     3073.49    305.62 o 
 -28   8  14     5125.25     5629.99    467.09 o 
 -26   8  14       12.69      356.25    104.41 o 
 -24   8  14      132.17       32.91    222.78 o 
 -22   8  14      142.81      106.53    228.88 o 
 -20   8  14     1541.41     1832.21    225.86 o 
 -18   8  14     1443.25     1348.16    260.05 o 
 -16   8  14       81.25      232.18     91.33 o 
 -14   8  14     3888.48     4212.77    295.57 o 
 -12   8  14     3612.67     4399.42    297.04 o 
 -10   8  14      375.20      114.46    192.78 o 
  -8   8  14     1186.63     1268.41    193.01 o 
  -6   8  14      472.94      325.44    244.02 o 
  -4   8  14       67.21      226.73    113.42 o 
  -2   8  14      670.09      423.55    122.47 o 
   0   8  14       34.00      -29.84    158.71 o 
   2   8  14     1959.17     1655.59    287.56 o 
   4   8  14       82.71      191.43    185.71 o 
   6   8  14      248.25      574.00    157.84 o 
   8   8  14      842.87      483.19    108.48 o 
 -23   9  14      374.88       96.21    161.17 o 
 -21   9  14       55.51      146.40    125.65 o 
 -19   9  14      145.34       90.31    110.50 o 
 -17   9  14     1329.98     1292.53    229.50 o 
 -15   9  14     2548.90     2193.11    349.42 o 
 -13   9  14       56.59      103.56    106.21 o 
 -11   9  14     2212.26     2142.51    251.04 o 
  -9   9  14     1454.32     1365.80    225.55 o 
  -7   9  14      700.33      652.62    152.71 o 
  -5   9  14      168.00      344.24    142.19 o 
  -3   9  14       78.24      416.99    125.41 o 
  -1   9  14       21.88      299.74    115.64 o 
   1   9  14       97.41      281.69    149.78 o 
   3   9  14       46.39      208.22    121.90 o 
 -39   1  15        9.15      266.17    212.21 o 
 -37   1  15      195.84      279.96     95.28 o 
 -35   1  15     2749.12     2631.56    361.96 o 
 -33   1  15     1090.52      584.81    195.92 o 
 -31   1  15      141.68      193.19    113.52 o 
 -29   1  15      123.88      219.96     74.69 o 
 -27   1  15     3243.20     2702.85    306.62 o 
 -25   1  15     3592.30     3541.49    319.48 o 
 -23   1  15     1054.93      895.57    126.48 o 
 -21   1  15      880.43      719.34    123.58 o 
 -19   1  15     1322.42     1186.94    120.99 o 
 -17   1  15     9116.73     9920.36    311.19 o 
 -15   1  15       60.27      191.11     55.24 o 
 -13   1  15       34.54      110.75     69.37 o 
 -11   1  15     1675.05     1625.72    141.50 o 
  -9   1  15     3954.02     4143.65    227.87 o 
  -7   1  15     3016.00     2931.06    194.33 o 
  -5   1  15     6202.57     6109.73    234.63 o 
  -3   1  15        0.19       67.73     94.68 o 
  -1   1  15      429.17      405.72     77.29 o 
   1   1  15     1560.13     1621.71    159.28 o 
   3   1  15    10488.87    11217.71    459.01 o 
   5   1  15      230.82      312.99     89.95 o 
   7   1  15      304.04      247.80    112.98 o 
   9   1  15       20.71      218.70     77.93 o 
  11   1  15     1844.37     2032.00    223.68 o 
  13   1  15       10.85       65.64     96.50 o 
  15   1  15      223.41      173.80     84.56 o 
  17   1  15      791.92      722.34    126.02 o 
  19   1  15     1071.52      862.32    185.86 o 
 -38   2  15      448.80      211.34    133.02 o 
 -36   2  15      151.83      231.44     98.74 o 
 -34   2  15      751.19      542.13    145.00 o 
 -32   2  15     1214.67      972.82    192.90 o 
 -30   2  15      115.50     -149.51    149.51 o 
 -28   2  15        2.41      150.90    110.13 o 
 -26   2  15      186.11      388.54    100.24 o 
 -24   2  15      595.12      329.22     71.39 o 
 -22   2  15     2916.02     2861.74    233.52 o 
 -20   2  15      127.48      162.28     56.87 o 
 -18   2  15     2398.15     2677.12    192.30 o 
 -16   2  15      883.89      802.93    101.45 o 
 -14   2  15     1673.40     1819.24    166.44 o 
 -12   2  15        2.55      208.12    100.64 o 
 -10   2  15      536.30      352.50     61.90 o 
  -8   2  15      680.61      820.25    120.17 o 
  -6   2  15       74.52      358.80     91.57 o 
  -4   2  15     2025.27     1755.86    168.25 o 
  -2   2  15        2.62      262.57     65.25 o 
   0   2  15      158.71      189.19    103.44 o 
   2   2  15     3490.24     3473.57    219.12 o 
   4   2  15     2847.47     2508.65    211.11 o 
   6   2  15      109.89      325.71    103.43 o 
   8   2  15       85.44      438.75     93.65 o 
  10   2  15       78.25       97.16    153.00 o 
  12   2  15     1472.03     1508.46    217.58 o 
  14   2  15     1387.01     1073.57    190.02 o 
  16   2  15       23.18      173.96    135.99 o 
  18   2  15        8.57      204.47    126.87 o 
 -37   3  15      570.31      414.68    257.01 o 
 -35   3  15      373.90      251.42    105.50 o 
 -33   3  15       81.89      468.42    119.90 o 
 -31   3  15     1691.35     1503.92    322.83 o 
 -29   3  15      589.36      690.17    180.24 o 
 -27   3  15      688.06      231.93    169.24 o 
 -25   3  15       70.09      302.94    172.46 o 
 -23   3  15      293.45      316.48     99.47 o 
 -21   3  15      274.59      368.25    131.06 o 
 -19   3  15     7351.48     7370.87    404.16 o 
 -17   3  15       50.70      217.55     95.09 o 
 -15   3  15     3207.88     3167.53    220.37 o 
 -13   3  15      357.56      325.07     73.45 o 
 -11   3  15      199.80      223.74     54.29 o 
  -9   3  15     4111.47     4461.83    230.28 o 
  -7   3  15        9.55      204.87     60.69 o 
  -5   3  15     1596.96     1604.79    150.73 o 
  -3   3  15      188.79      211.67     83.96 o 
  -1   3  15        4.80      204.21     68.82 o 
   1   3  15       76.84       95.80    106.13 o 
   3   3  15       93.17      275.21     83.45 o 
   5   3  15       63.67      103.48    146.76 o 
   7   3  15       30.93      244.88     80.46 o 
   9   3  15      122.82      419.97     98.70 o 
  11   3  15     3585.59     3769.05    239.75 o 
  13   3  15       26.71      -76.36    122.97 o 
  15   3  15       17.29      200.86    167.37 o 
  17   3  15       13.89      145.88    119.37 o 
 -36   4  15      267.25      445.43    178.29 o 
 -34   4  15        5.05      228.43     89.56 o 
 -32   4  15      174.73      361.40    149.33 o 
 -30   4  15     1101.57     1137.71    186.16 o 
 -28   4  15       24.19      246.48    109.58 o 
 -26   4  15      462.13      281.90    139.03 o 
 -24   4  15      327.16      224.52     88.78 o 
 -22   4  15     1035.56      469.80    183.23 o 
 -20   4  15        7.91      236.64    149.83 o 
 -18   4  15      487.68      482.48    168.05 o 
 -16   4  15      274.19      203.04    177.75 o 
 -14   4  15        6.18       74.38    101.11 o 
 -12   4  15      439.18      564.74    121.41 o 
 -10   4  15     1532.89     1591.49    206.16 o 
  -8   4  15      476.60      391.24    152.21 o 
  -6   4  15       46.61      239.56     67.14 o 
  -4   4  15     1271.30     1206.03    147.89 o 
  -2   4  15      230.55      336.36     63.84 o 
   0   4  15      148.82      179.85     77.90 o 
   2   4  15     3375.60     2967.36    275.44 o 
   4   4  15      398.47      487.38     83.87 o 
   6   4  15      860.09     1046.40    157.25 o 
   8   4  15        3.53      271.65     81.61 o 
  10   4  15     1880.25     2145.46    216.90 o 
  12   4  15      244.28      135.32     97.48 o 
  14   4  15      195.22      183.17     81.99 o 
  16   4  15      456.32      403.74    124.84 o 
 -35   5  15      404.31      397.35    142.44 o 
 -33   5  15      456.85      519.22    131.40 o 
 -31   5  15      209.62      430.25    162.46 o 
 -29   5  15       94.91      345.77    262.39 o 
 -27   5  15      828.66      760.78    187.69 o 
 -25   5  15      111.53      246.98    129.51 o 
 -23   5  15     1224.36     1250.24    201.25 o 
 -21   5  15      425.99      356.13    106.49 o 
 -19   5  15      100.59      235.61     98.10 o 
 -17   5  15     6119.40     5779.94    337.85 o 
 -15   5  15      225.19      262.98    101.36 o 
 -13   5  15      996.46      455.11    161.23 o 
 -11   5  15      252.99      244.68     99.91 o 
  -9   5  15      773.86     1008.33    180.53 o 
  -7   5  15       84.32       87.10    137.66 o 
  -5   5  15     3214.75     2899.12    295.51 o 
  -3   5  15      550.22      365.45     88.26 o 
  -1   5  15     3020.57     2979.09    190.75 o 
   1   5  15     1466.05     1567.59    255.45 o 
   3   5  15    12762.93    12734.28    813.73 o 
   5   5  15     1211.31      945.16    173.59 o 
   7   5  15      175.04       82.15     93.35 o 
   9   5  15     1566.41     1062.54    162.61 o 
  11   5  15      261.16      135.98     99.80 o 
  13   5  15        2.46      193.31    111.16 o 
 -32   6  15       68.52       79.28    153.75 o 
 -30   6  15      156.29       88.59    231.31 o 
 -28   6  15       57.82      209.55    122.61 o 
 -26   6  15      434.24      446.43    115.76 o 
 -24   6  15     1976.61     1904.34    239.58 o 
 -22   6  15     2043.88     1825.64    274.09 o 
 -20   6  15      159.54      -75.27    126.26 o 
 -18   6  15     1826.99     1753.96    267.55 o 
 -16   6  15     1018.19      645.46    118.81 o 
 -14   6  15      235.62      378.54    126.94 o 
 -12   6  15       46.91      123.61    183.97 o 
 -10   6  15       10.41      140.20    180.41 o 
  -8   6  15        5.15      148.84     80.16 o 
  -6   6  15       75.09      181.95     93.48 o 
  -4   6  15      238.59      278.00     83.61 o 
  -2   6  15     4982.35     5497.64    293.12 o 
   0   6  15       19.00      166.20    130.55 o 
   2   6  15     7847.64     9252.47    391.08 o 
   4   6  15      399.30      300.26    184.65 o 
   6   6  15       86.23      362.37    136.99 o 
   8   6  15      598.13      551.75    192.61 o 
  10   6  15        5.24      -42.29    136.90 o 
  12   6  15       81.75      385.25    132.38 o 
 -29   7  15       11.90     -111.93    320.63 o 
 -27   7  15      100.15      179.55     91.93 o 
 -25   7  15     2106.98     2107.82    368.99 o 
 -23   7  15      981.41      892.39    169.50 o 
 -21   7  15     1068.26      811.86    199.97 o 
 -19   7  15     4474.32     4700.58    367.50 o 
 -17   7  15      113.13      408.96    140.99 o 
 -15   7  15      232.16      430.83    108.30 o 
 -13   7  15        3.82      222.95    226.66 o 
 -11   7  15        6.54      137.04    150.55 o 
  -9   7  15     4113.56     4507.94    314.59 o 
  -7   7  15      815.84      898.80    174.10 o 
  -5   7  15     3065.69     3298.87    304.94 o 
  -3   7  15     4435.19     4879.57    401.18 o 
  -1   7  15      800.10      904.69    252.65 o 
   1   7  15      429.93      354.65    124.17 o 
   3   7  15      134.08       65.70     98.53 o 
   5   7  15      222.80      364.29    138.09 o 
   7   7  15      184.07      371.68     99.85 o 
 -22   8  15      443.88      359.30    154.49 o 
 -20   8  15      526.88      477.44    145.30 o 
 -18   8  15       20.93       61.21    133.82 o 
 -16   8  15      573.46      668.64    150.63 o 
 -14   8  15     2540.16     2658.94    282.52 o 
 -12   8  15        0.38       88.73    142.55 o 
 -10   8  15     6115.28     7773.71    513.87 o 
  -8   8  15        1.24      188.95    123.66 o 
  -6   8  15     2579.20     3104.67    279.23 o 
  -4   8  15        0.32      308.59    113.50 o 
  -2   8  15      481.50      484.30    110.93 o 
   0   8  15       13.33      296.80    101.67 o 
   2   8  15        9.38      154.68    101.39 o 
 -36   0  16     2308.44     1231.95    369.87 o 
 -34   0  16     4268.92     4749.58    691.07 o 
 -32   0  16      757.98      509.63    245.25 o 
 -30   0  16    11337.26    12444.29    847.88 o 
 -28   0  16      404.43      211.89    173.10 o 
 -26   0  16     8256.75     8345.99    470.32 o 
 -24   0  16      223.71      578.58    162.78 o 
 -22   0  16    13680.59    13318.24   1002.43 o 
 -20   0  16       35.88        3.52    131.98 o 
 -18   0  16     5582.18     5213.99    383.94 o 
 -16   0  16     2457.63     2894.51    325.49 o 
 -14   0  16    12552.47    13473.61   1006.96 o 
 -12   0  16     1559.59     1506.95    252.92 o 
 -10   0  16    17860.39    18709.31   1225.85 o 
  -8   0  16     1501.23     1439.61    172.86 o 
  -6   0  16     4591.10     4463.74    309.64 o 
  -4   0  16     2448.79     2549.81    269.87 o 
  -2   0  16      102.79      191.81     96.48 o 
   0   0  16     2036.60     2533.04    280.38 o 
   2   0  16      525.23      514.84    151.51 o 
   4   0  16     2369.82     2821.60    291.96 o 
   6   0  16     4059.78     4603.69    366.08 o 
   8   0  16     1316.63      721.40    353.58 o 
  10   0  16       18.82      479.03    151.93 o 
  12   0  16      833.85      680.02    207.76 o 
  14   0  16      484.88      279.41    154.03 o 
 -37   1  16      495.66      496.98    172.95 o 
 -35   1  16        0.83      109.59    182.55 o 
 -33   1  16     2255.41     2405.23    370.85 o 
 -31   1  16     6640.49     6571.24    655.51 o 
 -29   1  16     4557.88     4349.36    295.51 o 
 -27   1  16     1908.73     1821.40    226.19 o 
 -25   1  16     5435.35     5424.38    348.50 o 
 -23   1  16     2790.33     2697.95    248.33 o 
 -21   1  16      441.86      422.40     90.21 o 
 -19   1  16      705.95      469.11     98.08 o 
 -17   1  16      108.28      237.12     76.43 o 
 -15   1  16       26.28      172.07    131.65 o 
 -13   1  16     2781.31     3064.54    223.88 o 
 -11   1  16      196.53      220.26     68.39 o 
  -9   1  16     9674.23    10238.64    417.46 o 
  -7   1  16      611.56      528.10     95.36 o 
  -5   1  16    12077.33    12796.79    525.88 o 
  -3   1  16     3034.04     3322.99    259.13 o 
  -1   1  16     1696.52     1698.42    221.66 o 
   1   1  16      373.60      571.89    132.14 o 
   3   1  16      445.42      476.51     95.92 o 
   5   1  16      384.61      397.32     84.63 o 
   7   1  16     2350.70     2608.12    243.54 o 
   9   1  16       80.24       75.47    162.92 o 
  11   1  16      468.68      260.84     83.21 o 
  13   1  16      130.40      157.70    103.20 o 
  15   1  16      377.63      452.22    154.70 o 
 -36   2  16     2746.76     1872.98    302.25 o 
 -34   2  16     3155.49     3155.38    824.49 o 
 -32   2  16      230.97      478.14    116.91 o 
 -30   2  16       20.43      289.51    152.45 o 
 -28   2  16      222.17      515.47    114.44 o 
 -26   2  16      343.03      270.31    123.17 o 
 -24   2  16     3538.66     3365.78    417.63 o 
 -22   2  16     5469.43     4793.24    353.97 o 
 -20   2  16     3159.29     3603.10    375.91 o 
 -18   2  16     3697.33     3986.51    343.63 o 
 -16   2  16     1109.68     1438.18    163.14 o 
 -14   2  16       40.20      242.88     73.33 o 
 -12   2  16      566.90      430.85    103.46 o 
 -10   2  16      347.04      338.89    146.79 o 
  -8   2  16      402.44      439.39    107.15 o 
  -6   2  16     2993.94     2856.62    254.08 o 
  -4   2  16      797.48      636.34    126.59 o 
  -2   2  16    10317.54    10814.64    399.09 o 
   0   2  16     1059.85     1016.04    146.32 o 
   2   2  16     2135.76     2558.99    229.93 o 
   4   2  16     2014.83     2197.75    253.70 o 
   6   2  16      775.02      583.38    104.91 o 
   8   2  16     1518.73     1318.84    186.49 o 
  10   2  16     1600.02     1493.72    219.86 o 
  12   2  16     1081.78      774.51    128.13 o 
  14   2  16     5811.06     6104.85    367.51 o 
 -35   3  16      220.71      433.15    144.90 o 
 -33   3  16     2868.88     3572.68    630.40 o 
 -31   3  16       47.81      428.19    107.15 o 
 -29   3  16     1364.37     1394.43    250.13 o 
 -27   3  16       38.92      370.94    122.37 o 
 -25   3  16     1800.77     1255.13    233.52 o 
 -23   3  16        7.46      352.46    103.03 o 
 -21   3  16     4916.10     5431.60    344.64 o 
 -19   3  16      119.04      227.59    170.22 o 
 -17   3  16     3875.62     4628.85    412.97 o 
 -15   3  16      692.54      656.13    181.07 o 
 -13   3  16     1456.08     1703.21    206.20 o 
 -11   3  16      259.40      251.78     88.29 o 
  -9   3  16     1724.58     1886.49    226.04 o 
  -7   3  16        0.83      143.70     84.31 o 
  -5   3  16     2277.49     2145.02    184.43 o 
  -3   3  16      652.67      546.86    102.64 o 
  -1   3  16     4389.61     4964.56    397.21 o 
   1   3  16     1538.37     1514.02    178.53 o 
   3   3  16     2875.21     2933.00    242.04 o 
   5   3  16      258.95      302.55     91.50 o 
   7   3  16      920.46      705.17    159.32 o 
   9   3  16      104.67      322.27     64.29 o 
  11   3  16      497.36      302.76     82.40 o 
  13   3  16       42.82      176.60    130.72 o 
 -32   4  16      392.11      362.73    122.70 o 
 -30   4  16     3287.37     3026.85    300.57 o 
 -28   4  16     1685.02     1056.40    257.94 o 
 -26   4  16     4272.17     5172.08    517.64 o 
 -24   4  16      193.90      285.89    153.62 o 
 -22   4  16       10.32      213.02     92.96 o 
 -20   4  16        7.67      124.93    122.25 o 
 -18   4  16       38.56      280.55    166.83 o 
 -16   4  16     1560.49     1141.73    197.62 o 
 -14   4  16     2634.11     2202.38    292.77 o 
 -12   4  16     2533.95     2640.89    314.97 o 
 -10   4  16     3935.02     5438.64    417.97 o 
  -8   4  16     2187.86     1904.16    275.93 o 
  -6   4  16     4121.27     4303.73    344.33 o 
  -4   4  16      540.83      605.96    138.40 o 
  -2   4  16       24.56      -34.61    163.00 o 
   0   4  16      159.67      218.74    260.46 o 
   2   4  16      135.99      170.93     90.66 o 
   4   4  16     3843.69     3758.68    291.64 o 
   6   4  16     3809.55     4233.20    363.18 o 
   8   4  16      531.56      532.67    112.56 o 
  10   4  16     1180.88      807.87    182.74 o 
 -31   5  16       88.50      135.34     98.14 o 
 -29   5  16     3849.26     4067.73    346.23 o 
 -27   5  16       26.58      307.79    128.28 o 
 -25   5  16     3810.88     4093.99    354.02 o 
 -23   5  16       21.76      116.21    151.76 o 
 -21   5  16       49.44      235.00    100.32 o 
 -19   5  16       31.11      225.30    109.85 o 
 -17   5  16      561.40      633.52    109.95 o 
 -15   5  16     1441.15      775.60    171.13 o 
 -13   5  16      626.71      299.20    145.35 o 
 -11   5  16       55.48      154.40     87.02 o 
  -9   5  16     3559.19     4253.26    298.16 o 
  -7   5  16     1827.95     1478.64    179.64 o 
  -5   5  16     2697.21     2419.04    277.17 o 
  -3   5  16       24.59      349.74    114.55 o 
  -1   5  16      135.85       57.71    191.17 o 
   1   5  16       66.75      275.76    106.79 o 
   3   5  16     1695.82     1582.92    334.04 o 
   5   5  16        0.44      287.56    122.99 o 
   7   5  16     3575.98     4309.25    448.49 o 
   9   5  16       23.65      109.01    128.09 o 
 -26   6  16      660.66      332.63    154.39 o 
 -24   6  16       51.26      413.19    124.81 o 
 -22   6  16     4311.11     4350.30    640.00 o 
 -20   6  16      431.89      424.25    105.44 o 
 -18   6  16     5837.18     6248.35    448.26 o 
 -16   6  16      384.62       40.40    143.01 o 
 -14   6  16       54.90      251.62    118.61 o 
 -12   6  16      373.11      313.36    233.65 o 
 -10   6  16      737.44      597.35    140.69 o 
  -8   6  16     1399.59     1237.27    192.99 o 
  -6   6  16      129.90      229.92    119.99 o 
  -4   6  16      221.20      240.50     67.25 o 
  -2   6  16     3139.41     2739.74    367.80 o 
   0   6  16       82.60      233.47    166.89 o 
   2   6  16     2279.17     2523.94    407.51 o 
   4   6  16     1192.41      950.54    184.30 o 
 -21   7  16     4075.10     4353.07    349.01 o 
 -19   7  16        5.10       22.19    128.03 o 
 -17   7  16     1794.06     1551.89    307.22 o 
 -15   7  16     3400.75     3646.25    474.33 o 
 -13   7  16       10.44      207.28    207.59 o 
 -11   7  16      646.15      454.60    142.48 o 
  -9   7  16      683.54      533.88    202.39 o 
  -7   7  16     1708.98     1908.82    279.09 o 
  -5   7  16     1114.68     1022.15    238.58 o 
  -3   7  16     1177.91      996.92    205.48 o 
  -1   7  16     2980.06     2882.00    352.33 o 
 -33   1  17      101.38      162.22    118.56 o 
 -31   1  17        3.60      183.44    158.39 o 
 -29   1  17       70.46      415.81    171.85 o 
 -27   1  17      564.77      559.48    200.41 o 
 -25   1  17      572.89      513.08    166.78 o 
 -23   1  17     1886.54     2237.73    296.59 o 
 -21   1  17      139.14      129.62     93.44 o 
 -19   1  17     4947.32     5146.40    309.47 o 
 -17   1  17      967.20      769.51    138.44 o 
 -15   1  17     7645.47     8527.63    341.20 o 
 -13   1  17       10.40      218.85    138.04 o 
 -11   1  17       83.98      123.55    157.21 o 
  -9   1  17     1280.01     1032.05    230.22 o 
  -7   1  17     2381.90     2103.26    225.87 o 
  -5   1  17      743.04      537.10    103.89 o 
  -3   1  17      150.83      240.14     72.93 o 
  -1   1  17       77.80      331.46    183.61 o 
   1   1  17      693.96      654.05    100.58 o 
   3   1  17      101.90      299.37    101.09 o 
   5   1  17      409.04      416.80     98.71 o 
   7   1  17      110.06      193.83    120.47 o 
   9   1  17      603.17      160.33    105.41 o 
 -32   2  17      138.65      381.30    490.41 o 
 -30   2  17     1212.69      608.32    138.56 o 
 -28   2  17     1119.90      856.45    312.75 o 
 -26   2  17      111.62      284.73     95.64 o 
 -24   2  17       55.92      -92.82    248.50 o 
 -22   2  17      399.71      270.23    155.48 o 
 -20   2  17      255.79      395.58    117.25 o 
 -18   2  17       50.10      345.91    138.22 o 
 -16   2  17      596.10      669.22    153.07 o 
 -14   2  17       82.78      268.02    151.91 o 
 -12   2  17      455.86      302.69    179.59 o 
 -10   2  17       56.96      273.12     78.67 o 
  -8   2  17       69.03      131.68     96.60 o 
  -6   2  17      176.49      310.22    118.17 o 
  -4   2  17      103.15      210.75    104.10 o 
  -2   2  17     1680.34     1459.77    173.10 o 
   0   2  17      967.41      652.19    102.82 o 
   2   2  17      176.55      347.33     76.05 o 
   4   2  17      202.65      297.28     92.15 o 
   6   2  17      697.83      693.32    154.38 o 
   8   2  17      153.28      228.68    150.59 o 
 -29   3  17        4.19      -44.77    142.96 o 
 -27   3  17     1550.60      901.75    206.29 o 
 -25   3  17      191.60      373.27    166.32 o 
 -23   3  17     2796.00     2768.36    313.79 o 
 -21   3  17      581.28      774.49    186.23 o 
 -19   3  17       46.46      187.47    161.24 o 
 -17   3  17     2174.27     2386.87    265.04 o 
 -15   3  17     2036.91     1752.77    542.98 o 
 -13   3  17      926.45      914.58    170.11 o 
 -11   3  17       20.18       30.47    151.55 o 
  -9   3  17       88.53      227.62    194.41 o 
  -7   3  17     2335.64     2457.89    291.86 o 
  -5   3  17        5.99      192.34    184.78 o 
  -3   3  17     3283.27     3144.05    438.68 o 
  -1   3  17       74.92      100.48     98.56 o 
   1   3  17     1005.81     1394.55    251.29 o 
   3   3  17      402.84      455.55    136.10 o 
   5   3  17      306.89      361.61    123.50 o 
   7   3  17        3.11       97.49    103.83 o 
 -28   4  17     1390.65     1237.06    280.86 o 
 -26   4  17      147.41      197.13    115.07 o 
 -24   4  17      779.84      617.58    135.72 o 
 -22   4  17     1186.90     1252.64    258.89 o 
 -20   4  17      217.72      530.63    207.70 o 
 -18   4  17      489.48      319.56    182.31 o 
 -16   4  17        4.59      -20.50    158.62 o 
 -14   4  17     1305.52     1060.09    362.27 o 
 -12   4  17      595.55      372.38    258.85 o 
 -10   4  17        0.39      306.74    195.53 o 
  -8   4  17      621.85      931.72    286.44 o 
  -6   4  17      308.28      331.38    115.01 o 
  -4   4  17     2828.76     2704.59    323.22 o 
  -2   4  17       61.47       32.91    117.50 o 
   0   4  17        7.71      186.00    142.77 o 
   2   4  17      941.44      854.30    166.68 o 
   4   4  17      191.75      264.95    109.63 o 
 -25   5  17     4119.64     4187.64    365.44 o 
 -23   5  17      578.95      660.69    161.10 o 
 -21   5  17      233.10      336.23    140.73 o 
 -19   5  17     1671.47     1506.25    232.29 o 
 -17   5  17      369.04       82.89    293.33 o 
 -15   5  17     2935.32     3208.48    332.39 o 
 -13   5  17       22.99      118.86    187.85 o 
 -11   5  17        3.56      514.40    134.61 o 
  -9   5  17      724.52      670.66    134.19 o 
  -7   5  17      147.05      122.43     96.37 o 
  -5   5  17     1025.52      856.73    161.61 o 
  -3   5  17       17.57      168.96    133.58 o 
  -1   5  17        2.25      233.52    228.68 o 
   1   5  17     1121.80     1026.15    248.71 o 
 -18   6  17      226.04      459.23    156.11 o 
 -16   6  17     1904.38     2317.26    290.97 o 
 -14   6  17        0.08      233.59    142.11 o 
 -12   6  17      190.63      464.87    106.79 o 
 -10   6  17       50.84      -26.76    154.55 o 
  -8   6  17      148.14      158.45    133.83 o 
  -6   6  17        5.22      291.65    151.15 o 
 -26   0  18     2706.18     2873.54    509.07 o 
 -24   0  18      372.11      473.84    161.17 o 
 -22   0  18       11.11      279.34    158.89 o 
 -20   0  18     1907.39     1051.28    483.88 o 
 -18   0  18       77.22      459.26    276.50 o 
 -16   0  18     4201.79     5252.59    742.77 o 
 -14   0  18       68.09       99.54    116.33 o 
 -12   0  18     9639.38    11171.97    828.54 o 
 -10   0  18       75.90      179.00    137.55 o 
  -8   0  18     3644.23     3867.14    708.30 o 
  -6   0  18     1063.62      801.97    221.94 o 
  -4   0  18      454.41      537.05    158.68 o 
  -2   0  18     2225.40     2045.35    344.69 o 
   0   0  18       42.75      304.46    178.97 o 
   2   0  18     2607.32     2792.95    343.55 o 
 -27   1  18     1896.11     1153.92    288.24 o 
 -25   1  18       51.92      -54.92    236.31 o 
 -23   1  18       23.01      234.06    116.37 o 
 -21   1  18      558.40      556.04    174.86 o 
 -19   1  18     1250.84     1113.91    255.68 o 
 -17   1  18      346.11      209.37    114.77 o 
 -15   1  18     3291.50     3256.19    354.27 o 
 -13   1  18     1336.71     1284.43    220.65 o 
 -11   1  18     4050.91     3919.69    354.20 o 
  -9   1  18       43.30      235.84    119.84 o 
  -7   1  18     2304.54     3145.14    454.82 o 
  -5   1  18      616.37      528.29     99.72 o 
  -3   1  18      839.79      880.81    157.80 o 
  -1   1  18      370.45      295.48     82.75 o 
   1   1  18      910.50      683.38    110.82 o 
 -26   2  18      657.47      640.44    178.37 o 
 -24   2  18       20.35      151.00    229.72 o 
 -22   2  18     1282.71      743.05    159.65 o 
 -20   2  18    10170.37    11614.51    617.95 o 
 -18   2  18      925.63      611.08    133.46 o 
 -16   2  18     4731.86     4850.97    437.20 o 
 -14   2  18        5.74      309.82     99.59 o 
 -12   2  18       79.90      505.32    153.06 o 
 -10   2  18     1784.26     1639.43    361.69 o 
  -8   2  18       37.70      157.13    190.71 o 
  -6   2  18     2037.00     1645.76    533.70 o 
  -4   2  18      846.34      953.87    192.52 o 
  -2   2  18      726.79      823.84    167.81 o 
   0   2  18     3819.43     4597.62    675.76 o 
 -23   3  18      377.88      331.73    175.13 o 
 -21   3  18      202.76      368.57    175.87 o 
 -19   3  18     2721.25     2890.94    294.10 o 
 -17   3  18        1.80       85.84    203.09 o 
 -15   3  18     2488.50     2495.84    318.02 o 
 -13   3  18      178.83      441.29    180.17 o 
 -11   3  18     2320.08     1866.48    321.83 o 
  -9   3  18      476.95      481.77    141.99 o 
  -7   3  18      384.62      251.20    123.40 o 
  -5   3  18      222.90      496.65    144.19 o 
  -3   3  18     1017.21     1033.85    179.09 o 
  -1   3  18     1092.91      808.86    227.07 o 
 -18   4  18      822.90      757.89    162.47 o 
 -16   4  18       38.90      159.03    308.93 o 
 -14   4  18      397.71      500.13    118.79 o 
 -12   4  18     3828.79     4533.90    354.63 o 
 -10   4  18      351.63      656.35    165.06 o 
  -8   4  18     4550.44     4480.60    496.77 o 
  -6   4  18       68.39      264.88    150.18 o 
                                                 
